# Supplementary material for: Deciphering the Biological Mechanisms Underlying the Genome-Wide Associations between Computerized Device Use and Psychiatric Disorders
Source: J Clin Med. 2019 Nov 21;8(12):2040. doi: 10.3390/jcm8122040 (PMC6947231; doi:10.3390/jcm8122040)
Supplement: Supplementary file 1 [file jcm-08-02040-s001.zip]

Archive with 4 entries (4 files):
- 2019_11_05_J Clin Med Supplemental_Final.docx
- Additional Data Table S1.xlsx
- Additional Data Table S2.xlsx
- Additional Data Table S3.xlsx
