# Supplementary material for: Deciphering the Biological Mechanisms Underlying the Genome-Wide Associations between Computerized Device Use and Psychiatric Disorders
Source: J Clin Med. 2019 Nov 21;8(12):2040. doi: 10.3390/jcm8122040 (PMC6947231; doi:10.3390/jcm8122040)
Supplement: Supplementary file 1 [file jcm-08-02040-s001.zip › Additional Data Table S1.xlsx]

## Sheet: Additional Data Table S1
Relationship (exposure>outcome)	Sex	SNP	Effect Allele	Effect Allele Frequency	Other Allele	Beta Exposure	se Exposure	p Exposure	Beta Outcome	se Outcome	p Outcome
CompGaming>SCZ	Both	rs1000539	A	0.809	G	-0.004	0.0013	0.00193	0.0114	0.0121	0.03013
CompGaming>SCZ	Both	rs10024717	A	0.8267	G	0.0048	0.0012	9.47e-05	-0.0011	0.0113	0.8155
CompGaming>SCZ	Both	rs10032875	C	0.6252	T	0.0065	0.0012	1.02e-07	0.0041	0.0111	0.3895
CompGaming>SCZ	Both	rs10046283	G	0.6607	A	0.0032	0.0012	0.00816	0.0053	0.0112	0.2755
CompGaming>SCZ	Both	rs10050103	T	0.281	C	-0.0049	0.0017	0.00305	-0.0045	0.0148	0.4869
CompGaming>SCZ	Both	rs10057505	G	0.6082	A	-0.0042	0.0012	0.000386	0.0096	0.0106	0.03711
CompGaming>SCZ	Both	rs10072977	G	0.1987	A	-0.005	0.0017	0.0031	0.0223	0.0166	0.001912
CompGaming>SCZ	Both	rs10078368	T	0.9918	G	0.0186	0.0047	7.29e-05	-0.0057	0.0398	0.7408
CompGaming>SCZ	Both	rs10091285	T	0.9409	C	-0.0073	0.0022	0.000759	0.0083	0.0225	0.3981
CompGaming>SCZ	Both	rs10105415	G	0.3267	A	-0.0039	0.0014	0.00481	-0.0185	0.0121	0.0004445
CompGaming>SCZ	Both	rs10105665	G	0.4637	A	-0.0061	0.0012	2.45e-07	-0.0069	0.0106	0.1301
CompGaming>SCZ	Both	rs10119540	T	0.7831	C	-0.0091	0.0017	4.65e-08	-0.0116	0.0142	0.0608
CompGaming>SCZ	Both	rs10121918	G	0.3237	A	-0.0037	0.0012	0.00188	0.0186	0.0113	0.0001432
CompGaming>SCZ	Both	rs10122535	T	0.6162	C	0.004	0.0013	0.00141	0.0143	0.0139	0.01782
CompGaming>SCZ	Both	rs10135643	C	0.4042	A	0.0037	0.0012	0.00232	-0.0083	0.0111	0.08754
CompGaming>SCZ	Both	rs10137256	C	0.6723	T	-0.0066	0.0014	1.85e-06	0.0079	0.0128	0.1544
CompGaming>SCZ	Both	rs10145560	C	0.8057	T	-0.005	0.0016	0.00189	0.0051	0.0147	0.4248
CompGaming>SCZ	Both	rs10151474	A	0.1455	G	0.0089	0.0021	2.68e-05	-0.0044	0.0189	0.5902
CompGaming>SCZ	Both	rs10204812	G	0.2977	A	0.0034	0.0013	0.00675	-0.0043	0.0113	0.3761
CompGaming>SCZ	Both	rs10212118	C	0.7843	T	-0.0055	0.0013	2.73e-05	-0.0109	0.0119	0.03418
CompGaming>SCZ	Both	rs10255981	T	0.8245	G	-0.0044	0.0016	0.00631	-0.0039	0.0152	0.5589
CompGaming>SCZ	Both	rs10274344	G	0.9133	C	0.0104	0.0028	0.000176	0.0063	0.0263	0.5798
CompGaming>SCZ	Both	rs10279223	T	0.73	G	-0.0061	0.0013	1.66e-06	0.0079	0.0115	0.1133
CompGaming>SCZ	Both	rs1029205	C	0.9509	G	0.0084	0.0022	0.000147	0.0146	0.0213	0.113
CompGaming>SCZ	Both	rs10407495	C	0.1476	T	0.0081	0.0021	0.000122	-0.0112	0.0205	0.2063
CompGaming>SCZ	Both	rs1043069	G	0.3283	T	-0.0032	0.0012	0.0088	-0.0047	0.011	0.3243
CompGaming>SCZ	Both	rs10447526	G	0.2881	A	0.0069	0.0016	1.39e-05	-0.0068	0.0135	0.249
CompGaming>SCZ	Both	rs1047883	G	0.4482	A	-0.0036	0.0012	0.00245	0.0049	0.0106	0.2913
CompGaming>SCZ	Both	rs10493058	T	0.5377	C	0.0054	0.0012	3.98e-06	0.0002	0.0109	0.9695
CompGaming>SCZ	Both	rs10500739	C	0.8482	T	-0.0118	0.0043	0.00629	-0.0126	0.0305	0.3394
CompGaming>SCZ	Both	rs10510771	T	0.8293	G	0.0041	0.0013	0.00167	0.0091	0.012	0.08206
CompGaming>SCZ	Both	rs1063739	A	0.527	C	-0.0042	0.0012	0.000361	0.0072	0.0106	0.1201
CompGaming>SCZ	Both	rs10739021	G	0.476	A	0.0044	0.0016	0.00583	-0.0009	0.016	0.8998
CompGaming>SCZ	Both	rs10751573	C	0.4916	T	0.0033	0.0012	0.00649	-0.0029	0.0115	0.5672
CompGaming>SCZ	Both	rs1075505	T	0.6727	C	0.0067	0.0022	0.00281	0.0103	0.0179	0.1848
CompGaming>SCZ	Both	rs10757692	T	0.6767	C	0.0059	0.0012	2.16e-06	-0.0042	0.0113	0.3904
CompGaming>SCZ	Both	rs10774617	C	0.3948	T	-0.004	0.0014	0.00488	-0.0008	0.013	0.8867
CompGaming>SCZ	Both	rs10793427	A	0.727	G	0.005	0.0016	0.00142	-0.0004	0.0136	0.9494
CompGaming>SCZ	Both	rs10809394	T	0.7488	C	-0.0062	0.0013	3.09e-06	0.01	0.0119	0.05272
CompGaming>SCZ	Both	rs10831793	A	0.3482	G	-0.0051	0.0013	9.96e-05	0.0079	0.012	0.1298
CompGaming>SCZ	Both	rs10847274	G	0.5729	A	0.0035	0.0013	0.0069	0.0043	0.0123	0.4264
CompGaming>SCZ	Both	rs10851898	A	0.7827	T	0.0073	0.0014	2.55e-07	0.005	0.0129	0.373
CompGaming>SCZ	Both	rs10863827	A	0.7284	G	-0.0051	0.0014	0.000202	-0.0046	0.0124	0.3934
CompGaming>SCZ	Both	rs10873172	C	0.3223	G	-0.0041	0.0013	0.0018	0.0032	0.0116	0.523
CompGaming>SCZ	Both	rs10873184	C	0.7416	T	0.0057	0.0013	3.99e-06	0.0132	0.0115	0.007829
CompGaming>SCZ	Both	rs10896808	C	0.6172	T	0.0052	0.0012	2.45e-05	0.0003	0.0111	0.948
CompGaming>SCZ	Both	rs10902220	T	0.3239	C	0.0055	0.0013	3.18e-05	-0.0036	0.0122	0.494
CompGaming>SCZ	Both	rs10904308	C	0.646	T	-0.0045	0.0012	0.000145	-0.006	0.0111	0.2086
CompGaming>SCZ	Both	rs10905049	A	0.5375	G	0.0035	0.0012	0.00305	-0.001	0.0107	0.8305
CompGaming>SCZ	Both	rs10915677	C	0.8626	A	-0.006	0.0016	0.0001	-0.0038	0.014	0.5354
CompGaming>SCZ	Both	rs10915983	T	0.4501	C	0.0035	0.0012	0.00341	0.0004	0.0116	0.9402
CompGaming>SCZ	Both	rs10953781	T	0.5958	C	-0.0047	0.0012	7.6e-05	-0.0128	0.0106	0.005184
CompGaming>SCZ	Both	rs10962339	C	0.7913	A	0.006	0.0016	0.000163	0.004	0.0147	0.5278
CompGaming>SCZ	Both	rs10987341	A	0.8548	G	0.0077	0.0022	0.000357	0.0049	0.0186	0.5482
CompGaming>SCZ	Both	rs10991410	T	0.884	G	0.0061	0.0022	0.00489	0.0103	0.0186	0.2032
CompGaming>SCZ	Both	rs11009729	C	0.9996	G	0.0035	0.0013	0.00543	-0.0037	0.0113	0.4443
CompGaming>SCZ	Both	rs11013303	A	0.7019	G	0.0051	0.0014	0.000173	0.0125	0.0119	0.01535
CompGaming>SCZ	Both	rs11015862	T	0.9071	C	0.0429	0.0157	0.00628	-0.0147	0.0387	0.382
CompGaming>SCZ	Both	rs11016342	A	0.7165	C	0.0036	0.0012	0.00305	0.0029	0.0111	0.5505
CompGaming>SCZ	Both	rs11018439	T	0.8826	C	-0.0065	0.0013	2.89e-07	-0.0094	0.0126	0.08662
CompGaming>SCZ	Both	rs11022706	G	0.6156	T	0.0044	0.0012	0.000152	-0.0076	0.0106	0.1026
CompGaming>SCZ	Both	rs11028528	G	0.7819	A	-0.0051	0.0012	1.57e-05	-0.0079	0.0109	0.09817
CompGaming>SCZ	Both	rs11042371	G	0.7324	T	-0.0039	0.0012	0.00139	-0.0043	0.0114	0.391
CompGaming>SCZ	Both	rs11046677	T	0.8175	C	0.0056	0.0014	3.05e-05	-0.0027	0.0122	0.6114
CompGaming>SCZ	Both	rs11057376	T	0.9802	C	0.0095	0.0022	1e-05	-0.0075	0.0209	0.407
CompGaming>SCZ	Both	rs11062538	A	0.8876	G	0.0053	0.0016	0.000663	-0.0078	0.015	0.232
CompGaming>SCZ	Both	rs11089077	G	0.7248	T	-0.0034	0.0013	0.00976	0.0036	0.012	0.49
CompGaming>SCZ	Both	rs11103225	G	0.7478	C	-0.0049	0.0015	0.00115	0.0011	0.0151	0.8613
CompGaming>SCZ	Both	rs11113315	T	0.6558	C	-0.007	0.0019	0.000235	0.0058	0.0148	0.3666
CompGaming>SCZ	Both	rs11115199	T	0.9503	G	0.0107	0.0041	0.00959	-0.0171	0.0361	0.2762
CompGaming>SCZ	Both	rs11120132	A	0.8872	G	0.0052	0.0018	0.00401	0.0005	0.0174	0.9477
CompGaming>SCZ	Both	rs111245314	G	0.988	C	-0.008	0.0031	0.00895	-0.0055	0.0298	0.6727
CompGaming>SCZ	Both	rs11134935	C	0.5074	T	0.0032	0.0012	0.00646	-0.0071	0.0108	0.1313
CompGaming>SCZ	Both	rs111372068	G	0.9908	A	0.0201	0.0046	1.39e-05	0.0209	0.042	0.2514
CompGaming>SCZ	Both	rs1114174	T	0.5825	C	-0.0041	0.0013	0.00122	0.0023	0.0114	0.6368
CompGaming>SCZ	Both	rs11149292	A	0.7821	G	0.0079	0.0023	0.0005	-0.0029	0.0193	0.7291
CompGaming>SCZ	Both	rs11153321	C	0.8564	G	0.0095	0.0025	0.000124	-0.0188	0.0205	0.03415
CompGaming>SCZ	Both	rs11155260	G	0.8317	A	0.006	0.0015	4.33e-05	0.0027	0.0129	0.6261
CompGaming>SCZ	Both	rs111631665	C	0.9956	T	0.0181	0.0042	1.67e-05	-0.0136	0.0428	0.4652
CompGaming>SCZ	Both	rs11177258	G	0.8872	T	-0.0115	0.0031	0.00024	0.0068	0.0303	0.6054
CompGaming>SCZ	Both	rs111814317	G	0.9962	A	0.0152	0.0057	0.00784	0.0078	0.0448	0.6875
CompGaming>SCZ	Both	rs11188661	A	0.8057	G	-0.0042	0.0013	0.000772	-0.0005	0.0116	0.9154
CompGaming>SCZ	Both	rs11196120	A	0.5701	G	0.0041	0.0012	0.000682	0.0075	0.0115	0.1353
CompGaming>SCZ	Both	rs112009052	A	0.9966	T	0.0193	0.0051	0.000173	-0.0152	0.0462	0.4479
CompGaming>SCZ	Both	rs112038476	T	0.9732	C	0.0198	0.0067	0.00328	-0.0066	0.0537	0.7776
CompGaming>SCZ	Both	rs112115884	G	0.9633	A	0.0399	0.0105	0.000138	0.017	0.0518	0.4499
CompGaming>SCZ	Both	rs112126742	T	0.9491	C	0.0178	0.0053	0.000779	-0.0145	0.0464	0.4722
CompGaming>SCZ	Both	rs11215675	A	0.9343	G	0.0107	0.0022	6.72e-07	-0.0078	0.0201	0.3754
CompGaming>SCZ	Both	rs112177938	C	0.9942	T	0.0164	0.0054	0.00255	0.0068	0.0572	0.7833
CompGaming>SCZ	Both	rs112178027	T	0.7334	C	0.0074	0.0016	3.42e-06	0.0092	0.014	0.1327
CompGaming>SCZ	Both	rs11218583	T	0.7344	C	0.0031	0.0012	0.00828	0.0042	0.0108	0.3778
CompGaming>SCZ	Both	rs112218664	T	0.9764	C	0.0136	0.0039	0.00056	0.0266	0.0419	0.1437
CompGaming>SCZ	Both	rs11223780	G	0.8429	A	0.01	0.0017	1.86e-09	-0.0212	0.0155	0.001608
CompGaming>SCZ	Both	rs11230946	G	0.7304	T	-0.004	0.0013	0.00284	0.0011	0.012	0.8347
CompGaming>SCZ	Both	rs112365747	G	0.9105	A	0.0101	0.0016	3.29e-10	-0.0155	0.0147	0.01493
CompGaming>SCZ	Both	rs11239161	T	0.9942	A	-0.0104	0.0039	0.00744	-0.0216	0.037	0.1795
CompGaming>SCZ	Both	rs112417138	G	0.9571	T	0.0167	0.0046	0.000312	0.0287	0.045	0.1427
CompGaming>SCZ	Both	rs112419558	T	0.89	A	-0.0044	0.0016	0.00507	0.001	0.0152	0.8869
CompGaming>SCZ	Both	rs11245465	T	0.653	A	0.0038	0.0012	0.00182	0.0001	0.011	0.9776
CompGaming>SCZ	Both	rs112490076	T	0.974	A	0.0078	0.0022	0.000422	0.0279	0.0259	0.01335
CompGaming>SCZ	Both	rs112633016	A	0.9952	C	-0.0141	0.0048	0.00337	-0.0273	0.0511	0.2183
CompGaming>SCZ	Both	rs112701251	T	0.9938	C	0.0107	0.0037	0.00376	0.0195	0.0451	0.3208
CompGaming>SCZ	Both	rs112816924	T	0.9944	C	-0.0172	0.0051	0.000782	-0.0012	0.0423	0.9492
CompGaming>SCZ	Both	rs112864632	G	0.9994	A	-0.03	0.0097	0.0019	0.0157	0.0501	0.4709
CompGaming>SCZ	Both	rs113081340	T	0.9902	C	0.0129	0.0038	0.000677	-0.0075	0.039	0.657
CompGaming>SCZ	Both	rs1131636	T	0.5353	C	-0.0041	0.0012	0.000602	0.0072	0.0113	0.144
CompGaming>SCZ	Both	rs113207037	A	0.9681	G	0.0085	0.0022	6.84e-05	-0.0044	0.0249	0.6849
CompGaming>SCZ	Both	rs113217362	C	0.5972	T	0.0041	0.0015	0.00644	0.0071	0.0133	0.2203
CompGaming>SCZ	Both	rs113306833	G	0.9796	C	-0.0142	0.0036	8.1e-05	-0.0296	0.0316	0.03098
CompGaming>SCZ	Both	rs113342179	G	0.9802	C	-0.0077	0.0026	0.00318	-0.0026	0.0273	0.8284
CompGaming>SCZ	Both	rs113389725	A	0.9848	C	0.0103	0.0036	0.004	0.0023	0.0357	0.8792
CompGaming>SCZ	Both	rs113479202	T	0.8508	C	-0.0068	0.0019	0.000244	-0.0069	0.0163	0.3332
CompGaming>SCZ	Both	rs113525885	A	0.9896	G	0.0157	0.004	7.12e-05	-0.0101	0.0402	0.5638
CompGaming>SCZ	Both	rs113589480	A	0.9347	G	0.0088	0.0023	9.8e-05	-0.0109	0.0208	0.2262
CompGaming>SCZ	Both	rs113611921	T	0.8908	C	0.0071	0.0019	0.000177	-0.0101	0.0194	0.2327
CompGaming>SCZ	Both	rs113624734	T	0.9808	C	0.0136	0.0034	5.09e-05	0.0323	0.0386	0.05381
CompGaming>SCZ	Both	rs113626920	T	0.982	C	0.0143	0.0042	0.000681	-0.009	0.0385	0.5903
CompGaming>SCZ	Both	rs113675331	T	0.9984	C	0.0214	0.005	1.7e-05	0.0145	0.055	0.5454
CompGaming>SCZ	Both	rs113809996	G	0.847	A	-0.0054	0.0015	0.000427	0.0166	0.0142	0.007285
CompGaming>SCZ	Both	rs113886043	A	0.7458	G	-0.0058	0.0015	9.42e-05	-0.007	0.0141	0.2542
CompGaming>SCZ	Both	rs113915786	T	0.9884	A	0.0077	0.0029	0.00851	0.0132	0.0286	0.288
CompGaming>SCZ	Both	rs113983541	T	0.9115	A	-0.0071	0.0019	0.000243	-0.0033	0.0174	0.6581
CompGaming>SCZ	Both	rs114101163	A	0.9878	G	0.0117	0.0035	0.000851	0.021	0.0335	0.1485
CompGaming>SCZ	Both	rs114142051	T	0.998	C	0.0217	0.0071	0.00208	-0.0532	0.07	0.08013
CompGaming>SCZ	Both	rs114153927	A	0.9954	G	-0.0233	0.0055	2.32e-05	-0.0073	0.0626	0.7869
CompGaming>SCZ	Both	rs114209907	G	0.9317	C	0.0144	0.0047	0.00197	0.0148	0.0472	0.4703
CompGaming>SCZ	Both	rs114219281	T	0.9978	A	0.0282	0.0052	6.56e-08	0.0003	0.0475	0.9881
CompGaming>SCZ	Both	rs114657694	T	0.9764	C	0.0117	0.0031	0.000128	-0.0236	0.0322	0.09055
CompGaming>SCZ	Both	rs114761479	T	0.9922	A	-0.011	0.0036	0.00217	-0.0276	0.0405	0.1164
CompGaming>SCZ	Both	rs114883230	A	0.9932	G	0.0132	0.0043	0.00228	0.0179	0.0413	0.317
CompGaming>SCZ	Both	rs1149454	A	0.8586	G	-0.0056	0.0012	5.43e-06	0.0017	0.0114	0.7288
CompGaming>SCZ	Both	rs115023263	A	0.9882	G	0.0135	0.0037	0.000231	-0.0016	0.0365	0.922
CompGaming>SCZ	Both	rs115052437	T	0.9906	C	-0.0128	0.0034	0.000195	-0.0096	0.0358	0.5362
CompGaming>SCZ	Both	rs1150606	T	0.3299	A	-0.0062	0.0014	1.28e-05	-0.0081	0.013	0.1527
CompGaming>SCZ	Both	rs115092289	G	0.997	C	-0.0151	0.0057	0.00786	0.0281	0.055	0.2403
CompGaming>SCZ	Both	rs115099117	A	0.994	G	-0.0223	0.0056	7.45e-05	0.03	0.0609	0.2563
CompGaming>SCZ	Both	rs115157430	G	0.9834	A	-0.014	0.0053	0.00842	0.0107	0.0556	0.6566
CompGaming>SCZ	Both	rs11517443	G	0.7624	A	0.0048	0.0013	0.00012	0.0083	0.0119	0.1116
CompGaming>SCZ	Both	rs1152493	C	0.1981	G	0.0078	0.0019	4.27e-05	-0.0243	0.0171	0.001094
CompGaming>SCZ	Both	rs115424245	T	0.9962	C	0.0171	0.0053	0.00118	-0.0005	0.0504	0.9809
CompGaming>SCZ	Both	rs115464191	C	0.999	T	0.0396	0.0088	6.24e-06	-0.0125	0.0519	0.5795
CompGaming>SCZ	Both	rs115467303	C	0.996	T	-0.0126	0.004	0.00163	-0.0072	0.0368	0.652
CompGaming>SCZ	Both	rs115586256	T	0.9886	G	0.0111	0.0032	0.000513	0.0134	0.0315	0.3276
CompGaming>SCZ	Both	rs115716307	A	0.9964	G	-0.0152	0.0049	0.00201	-0.0107	0.0643	0.7017
CompGaming>SCZ	Both	rs115766516	T	0.9547	C	-0.0103	0.0039	0.00821	0.0121	0.0318	0.3806
CompGaming>SCZ	Both	rs115905766	T	0.9912	C	0.0119	0.0036	0.00082	0.0137	0.0398	0.4282
CompGaming>SCZ	Both	rs116044839	T	0.8858	C	-0.0056	0.002	0.00458	-0.0124	0.0195	0.1444
CompGaming>SCZ	Both	rs11609480	C	0.8572	T	0.0077	0.0015	1.76e-07	-0.0182	0.0134	0.001693
CompGaming>SCZ	Both	rs116132094	C	0.9926	G	0.0149	0.0042	0.000411	-0.0139	0.0307	0.2963
CompGaming>SCZ	Both	rs11626184	G	0.7859	A	-0.0065	0.0013	1.28e-06	0.0043	0.0122	0.4182
CompGaming>SCZ	Both	rs116269521	A	0.9914	G	0.0124	0.0032	0.000131	-0.0361	0.0335	0.01315
CompGaming>SCZ	Both	rs11630005	T	0.6773	C	-0.0031	0.0012	0.0096	-0.002	0.0109	0.6767
CompGaming>SCZ	Both	rs116345775	G	0.994	T	-0.0217	0.0045	1.24e-06	-0.0106	0.0537	0.6479
CompGaming>SCZ	Both	rs11639973	A	0.4904	G	-0.0046	0.0013	0.00024	0.0034	0.0119	0.5164
CompGaming>SCZ	Both	rs116425966	A	0.9782	G	-0.0152	0.0041	0.000222	0.0423	0.0462	0.035
CompGaming>SCZ	Both	rs11644622	C	0.8151	G	0.0033	0.0012	0.00737	0.0109	0.0116	0.03142
CompGaming>SCZ	Both	rs11647902	G	0.728	A	-0.0064	0.0014	5.29e-06	-0.0073	0.0122	0.167
CompGaming>SCZ	Both	rs11649901	G	0.655	A	0.0038	0.0013	0.00264	-0.0071	0.0116	0.1584
CompGaming>SCZ	Both	rs116518031	T	0.889	C	-0.0129	0.0022	2.55e-09	0.0207	0.0189	0.01181
CompGaming>SCZ	Both	rs116524302	T	0.8952	A	0.0044	0.0016	0.00472	0.0195	0.0155	0.003645
CompGaming>SCZ	Both	rs116576347	G	0.9844	A	0.0138	0.0048	0.00418	-0.0093	0.0463	0.644
CompGaming>SCZ	Both	rs116590826	G	0.9754	A	-0.0096	0.0024	8.32e-05	0.0028	0.0239	0.787
CompGaming>SCZ	Both	rs11660622	C	0.5296	T	-0.0045	0.0012	0.000121	-0.004	0.0105	0.3755
CompGaming>SCZ	Both	rs11666033	T	0.8343	C	0.0052	0.0013	6.71e-05	0.0046	0.0121	0.3757
CompGaming>SCZ	Both	rs116706225	T	0.9467	C	0.0076	0.002	0.000106	-0.0076	0.0191	0.3591
CompGaming>SCZ	Both	rs116804171	G	0.9669	A	0.0107	0.0027	6.42e-05	0.0278	0.0264	0.01515
CompGaming>SCZ	Both	rs116855746	A	0.981	G	-0.0131	0.0028	1.98e-06	-0.0085	0.0223	0.378
CompGaming>SCZ	Both	rs116923389	C	0.9934	T	-0.0125	0.0043	0.00353	-0.0181	0.0394	0.2905
CompGaming>SCZ	Both	rs11693764	C	0.6342	T	-0.0045	0.0012	0.000174	-0.0009	0.0107	0.8516
CompGaming>SCZ	Both	rs116966022	A	0.9898	C	-0.0297	0.0081	0.000244	-0.028	0.0648	0.3206
CompGaming>SCZ	Both	rs116966595	A	0.9635	G	0.0111	0.0019	4.9e-09	0.0195	0.0196	0.02179
CompGaming>SCZ	Both	rs116972654	T	0.996	G	-0.0175	0.0058	0.00268	-0.0231	0.0434	0.2208
CompGaming>SCZ	Both	rs116989850	G	0.9936	A	-0.0102	0.0036	0.00421	-0.0212	0.0383	0.2036
CompGaming>SCZ	Both	rs117022703	A	0.9904	G	-0.0183	0.0038	1.39e-06	-0.0129	0.0335	0.3746
CompGaming>SCZ	Both	rs117055289	C	0.9928	T	-0.0145	0.0042	0.000583	-0.0051	0.0396	0.7685
CompGaming>SCZ	Both	rs11708104	C	0.9884	A	0.0107	0.0029	0.000237	-0.0187	0.0296	0.147
CompGaming>SCZ	Both	rs117095584	A	0.9886	G	-0.0145	0.0035	3.37e-05	0.0059	0.0362	0.7061
CompGaming>SCZ	Both	rs117123216	A	0.9816	G	0.0116	0.0025	2.5e-06	-0.0164	0.0236	0.109
CompGaming>SCZ	Both	rs11716203	A	0.3658	G	0.0046	0.0015	0.00263	-0.0019	0.0139	0.7533
CompGaming>SCZ	Both	rs11716643	A	0.888	G	-0.0055	0.0013	2.23e-05	0.0077	0.012	0.138
CompGaming>SCZ	Both	rs11722490	C	0.3582	T	0.0039	0.0013	0.00208	0.0053	0.0115	0.2896
CompGaming>SCZ	Both	rs117247994	A	0.9958	G	0.015	0.0056	0.0076	0.0862	0.0584	0.0006789
CompGaming>SCZ	Both	rs11725098	G	0.9137	A	0.0121	0.0026	2.58e-06	-0.0116	0.0218	0.2197
CompGaming>SCZ	Both	rs117268386	A	0.983	G	0.0096	0.0028	0.000584	-0.0388	0.0267	0.0008193
CompGaming>SCZ	Both	rs117273097	A	0.9976	G	0.0214	0.0073	0.00343	-0.0169	0.0613	0.5267
CompGaming>SCZ	Both	rs117290886	T	0.9972	C	0.0155	0.0051	0.00232	-0.0152	0.0458	0.4463
CompGaming>SCZ	Both	rs117296012	T	0.9637	C	-0.0078	0.0023	0.000656	0.0079	0.0232	0.4294
CompGaming>SCZ	Both	rs11732373	G	0.9405	A	-0.0091	0.0023	7.73e-05	-0.0102	0.0229	0.3074
CompGaming>SCZ	Both	rs117328897	A	0.7847	G	0.0046	0.0016	0.00464	0.0054	0.0142	0.3852
CompGaming>SCZ	Both	rs117329810	C	0.9866	G	-0.0094	0.0034	0.00518	0.0009	0.0305	0.9483
CompGaming>SCZ	Both	rs117342100	T	0.991	C	-0.0231	0.0053	1.19e-05	-0.0124	0.0613	0.6409
CompGaming>SCZ	Both	rs11743441	T	0.5457	G	-0.0075	0.0012	3.31e-10	0.0105	0.0107	0.02355
CompGaming>SCZ	Both	rs11748357	G	0.742	A	-0.0047	0.0012	6.61e-05	-0.003	0.011	0.5384
CompGaming>SCZ	Both	rs117510195	G	0.9966	A	0.0291	0.01	0.00347	-0.0172	0.0523	0.4483
CompGaming>SCZ	Both	rs117518070	A	0.984	G	-0.0088	0.0032	0.00646	-0.0046	0.0332	0.7518
CompGaming>SCZ	Both	rs117559875	C	0.9942	T	0.016	0.0055	0.0037	-0.0062	0.0542	0.7927
CompGaming>SCZ	Both	rs117560503	A	0.9505	G	0.0162	0.0043	0.000156	-0.0086	0.0331	0.5482
CompGaming>SCZ	Both	rs117595812	G	0.9966	T	0.0143	0.0052	0.00645	-0.0131	0.0606	0.6198
CompGaming>SCZ	Both	rs11767322	G	0.7097	A	-0.0053	0.0013	2.59e-05	0.0112	0.0113	0.02314
CompGaming>SCZ	Both	rs11768260	C	0.6661	T	-0.0063	0.0012	1.25e-07	0.0057	0.0112	0.2411
CompGaming>SCZ	Both	rs117727006	G	0.9982	A	0.0165	0.0061	0.00642	-0.0312	0.0595	0.2274
CompGaming>SCZ	Both	rs117757437	G	0.982	A	0.0136	0.0037	0.000199	-0.0194	0.0371	0.2289
CompGaming>SCZ	Both	rs117783130	A	0.9904	T	0.0114	0.0038	0.00267	0.0139	0.0405	0.4288
CompGaming>SCZ	Both	rs11783343	C	0.3203	T	-0.0055	0.0015	0.000358	0.005	0.0134	0.3913
CompGaming>SCZ	Both	rs117897590	C	0.972	A	0.0087	0.0023	0.000119	0.0023	0.0224	0.8145
CompGaming>SCZ	Both	rs117998300	C	0.9843	T	-0.0107	0.0033	0.00122	0.0071	0.0416	0.696
CompGaming>SCZ	Both	rs1180009	C	0.8742	G	0.0058	0.0017	0.000596	0.001	0.0151	0.8757
CompGaming>SCZ	Both	rs118036032	G	0.9874	T	-0.0137	0.0037	0.000227	0.0114	0.0324	0.4167
CompGaming>SCZ	Both	rs118082134	A	0.9884	G	0.0113	0.0036	0.00177	-0.0112	0.0437	0.5545
CompGaming>SCZ	Both	rs118089407	C	0.9958	T	-0.015	0.005	0.00253	0.0019	0.0488	0.9295
CompGaming>SCZ	Both	rs118124282	T	0.9952	C	0.013	0.004	0.00104	0.0004	0.0426	0.9831
CompGaming>SCZ	Both	rs118162814	T	0.9595	C	-0.0104	0.0026	6.47e-05	0.0079	0.0259	0.4828
CompGaming>SCZ	Both	rs11858844	T	0.8011	C	0.0055	0.0013	3.08e-05	0.0004	0.0118	0.9389
CompGaming>SCZ	Both	rs11864097	T	0.5903	C	0.0045	0.0013	0.000617	0.0085	0.0118	0.0975
CompGaming>SCZ	Both	rs11951470	G	0.8111	A	-0.0053	0.0015	0.000345	-0.0003	0.0134	0.9612
CompGaming>SCZ	Both	rs11978952	A	0.3139	G	0.0069	0.0015	4.28e-06	-0.0034	0.0151	0.6075
CompGaming>SCZ	Both	rs12035420	A	0.5429	G	0.0063	0.0013	2.38e-06	-0.0034	0.012	0.5174
CompGaming>SCZ	Both	rs12051813	G	0.3395	A	-0.0056	0.0012	2.17e-06	0.0066	0.0106	0.1486
CompGaming>SCZ	Both	rs12053817	T	0.4427	C	-0.0037	0.0012	0.00223	0.0146	0.011	0.002271
CompGaming>SCZ	Both	rs12122800	G	0.7163	T	0.0046	0.0012	0.000102	-0.0152	0.012	0.003507
CompGaming>SCZ	Both	rs12130372	G	0.9605	A	0.009	0.0022	3.04e-05	-0.0145	0.0198	0.09189
CompGaming>SCZ	Both	rs12132411	A	0.9866	G	-0.01	0.0032	0.00195	0.0418	0.0304	0.001567
CompGaming>SCZ	Both	rs12146831	A	0.902	C	-0.0047	0.0015	0.00128	-0.0077	0.0141	0.205
CompGaming>SCZ	Both	rs12151367	A	0.9389	G	-0.0055	0.0016	0.000441	-0.0025	0.015	0.7035
CompGaming>SCZ	Both	rs12191362	G	0.9804	A	0.0066	0.0026	0.00927	0.0058	0.0235	0.5705
CompGaming>SCZ	Both	rs12193689	T	0.8714	C	0.0059	0.0014	1.99e-05	0.0011	0.013	0.8483
CompGaming>SCZ	Both	rs12193809	T	0.7428	C	-0.0062	0.0017	0.000215	-0.0029	0.015	0.6626
CompGaming>SCZ	Both	rs12195420	A	0.9902	G	-0.0096	0.0032	0.00265	-0.0212	0.0432	0.2588
CompGaming>SCZ	Both	rs12203928	C	0.9797	A	0.0091	0.0033	0.00671	-0.0157	0.0328	0.2709
CompGaming>SCZ	Both	rs12203948	G	0.9908	A	0.0102	0.0029	0.000387	-0.0259	0.0308	0.05285
CompGaming>SCZ	Both	rs12213203	G	0.6689	A	0.0041	0.0012	0.000706	-0.0002	0.011	0.9739
CompGaming>SCZ	Both	rs12280201	A	0.4641	C	-0.0037	0.0012	0.00263	0.0009	0.0114	0.8543
CompGaming>SCZ	Both	rs12326491	G	0.8938	A	0.0155	0.0042	0.000225	0.0369	0.0351	0.01558
CompGaming>SCZ	Both	rs1232667	T	0.2175	C	-0.0054	0.0019	0.00519	-0.0087	0.0161	0.2097
CompGaming>SCZ	Both	rs12350005	G	0.7071	A	-0.0069	0.0014	1.18e-06	-0.002	0.0133	0.7314
CompGaming>SCZ	Both	rs12356489	A	0.9627	C	0.0097	0.0027	0.000389	0.0144	0.0274	0.2268
CompGaming>SCZ	Both	rs12418354	C	0.7031	T	0.0044	0.0015	0.00272	-0.0059	0.0145	0.3526
CompGaming>SCZ	Both	rs12430940	T	0.8596	C	0.0075	0.0016	5.27e-06	-0.0044	0.0145	0.4784
CompGaming>SCZ	Both	rs12432543	A	0.8594	C	0.0043	0.0015	0.00315	-0.0062	0.0133	0.2826
CompGaming>SCZ	Both	rs12461073	T	0.6486	C	-0.0049	0.0012	6.86e-05	0.0168	0.0111	0.0004996
CompGaming>SCZ	Both	rs12473233	T	0.6867	A	-0.0037	0.0013	0.00509	0.001	0.0125	0.8636
CompGaming>SCZ	Both	rs12483371	T	0.9639	C	0.0079	0.0029	0.00642	0.0086	0.026	0.4476
CompGaming>SCZ	Both	rs12495971	G	0.7722	C	-0.0049	0.0013	0.00025	0.0073	0.012	0.1641
CompGaming>SCZ	Both	rs12537396	T	0.6597	C	0.0045	0.0014	0.00116	-0.0038	0.0123	0.473
CompGaming>SCZ	Both	rs12549380	A	0.6759	G	0.0048	0.0013	0.000173	0.0076	0.0113	0.1239
CompGaming>SCZ	Both	rs12552782	G	0.3952	A	0.004	0.0012	0.00082	-0.0102	0.0108	0.02931
CompGaming>SCZ	Both	rs12580852	G	0.391	A	-0.0057	0.0013	1.96e-05	0.0113	0.0129	0.04239
CompGaming>SCZ	Both	rs12597236	T	0.2885	A	-0.0045	0.0012	0.000202	0.0071	0.0111	0.1422
CompGaming>SCZ	Both	rs12601710	A	0.6755	G	-0.0043	0.0012	0.000344	0.0098	0.011	0.04002
CompGaming>SCZ	Both	rs12618103	T	0.606	G	0.0053	0.0013	5.51e-05	0.0076	0.0117	0.1367
CompGaming>SCZ	Both	rs12620944	G	0.627	A	-0.0034	0.0013	0.00765	0	0.0115	0.9906
CompGaming>SCZ	Both	rs12656137	T	0.6522	A	-0.0039	0.0013	0.00361	0.0054	0.0127	0.3229
CompGaming>SCZ	Both	rs12678277	G	0.7682	A	0.0059	0.0016	0.00017	0.0011	0.0139	0.8536
CompGaming>SCZ	Both	rs1268403	C	0.7358	T	-0.0051	0.0015	0.000418	0.0012	0.0133	0.8384
CompGaming>SCZ	Both	rs12693860	A	0.645	G	-0.0055	0.0012	3.39e-06	0.0112	0.0106	0.01529
CompGaming>SCZ	Both	rs12707339	C	0.88	T	-0.0057	0.0016	0.000261	-0.0063	0.0143	0.3111
CompGaming>SCZ	Both	rs12713049	G	0.5613	A	0.0036	0.0012	0.00208	-0.001	0.0107	0.8394
CompGaming>SCZ	Both	rs12746719	T	0.6102	A	0.0048	0.0013	0.000144	0.0012	0.0126	0.8222
CompGaming>SCZ	Both	rs12754510	A	0.909	G	-0.006	0.0018	0.000789	0.003	0.0168	0.6879
CompGaming>SCZ	Both	rs12788355	T	0.7796	C	-0.0043	0.0012	0.000445	0.0012	0.0112	0.8029
CompGaming>SCZ	Both	rs12788968	A	0.7933	G	0.0049	0.0012	8.72e-05	0.0143	0.0113	0.003668
CompGaming>SCZ	Both	rs12806927	T	0.9828	C	0.0071	0.0026	0.00633	0.0002	0.0268	0.9876
CompGaming>SCZ	Both	rs12808085	G	0.9645	A	-0.0056	0.0019	0.00299	-0.0162	0.0175	0.03358
CompGaming>SCZ	Both	rs12820069	T	0.9958	C	-0.0169	0.0065	0.00956	0.014	0.0769	0.6743
CompGaming>SCZ	Both	rs12827237	G	0.9307	A	-0.0062	0.0016	7.96e-05	-0.0034	0.0159	0.6235
CompGaming>SCZ	Both	rs1286276	G	0.3391	A	-0.0036	0.0012	0.00301	-0.0021	0.0116	0.6698
CompGaming>SCZ	Both	rs12925383	G	0.3682	A	-0.0042	0.0015	0.00462	0.0123	0.0141	0.04338
CompGaming>SCZ	Both	rs12926788	G	0.7322	C	-0.0067	0.0015	6.37e-06	-0.004	0.0135	0.4977
CompGaming>SCZ	Both	rs12956202	C	0.8546	G	-0.0058	0.0015	9.25e-05	0.0003	0.0136	0.9623
CompGaming>SCZ	Both	rs12961859	A	0.9836	G	-0.0093	0.0024	9.87e-05	0.0041	0.0253	0.7092
CompGaming>SCZ	Both	rs12974841	G	0.642	A	-0.0032	0.0012	0.00892	-0.0004	0.012	0.9383
CompGaming>SCZ	Both	rs12989910	C	0.7244	T	0.0059	0.0013	2.2e-06	-0.0007	0.0114	0.8969
CompGaming>SCZ	Both	rs12995612	C	0.2714	G	0.0347	0.0102	0.000714	0.0002	0.035	0.9917
CompGaming>SCZ	Both	rs13000563	C	0.6897	T	-0.0033	0.0013	0.00929	-0.0029	0.0113	0.5549
CompGaming>SCZ	Both	rs13007283	G	0.8313	A	0.0085	0.0017	8.13e-07	-0.0079	0.0152	0.2341
CompGaming>SCZ	Both	rs13025765	T	0.7127	C	0.0055	0.0013	1.58e-05	0.0122	0.0119	0.01859
CompGaming>SCZ	Both	rs13026471	T	0.9333	C	0.0103	0.0013	1.29e-14	-0.0075	0.013	0.1858
CompGaming>SCZ	Both	rs13052048	G	0.7246	A	0.005	0.0013	9.58e-05	-0.0086	0.012	0.1008
CompGaming>SCZ	Both	rs13098504	T	0.8696	C	0.0036	0.0013	0.00485	-0.0046	0.0121	0.3801
CompGaming>SCZ	Both	rs13099513	G	0.9812	C	0.0118	0.0031	0.00016	0.0306	0.0298	0.01829
CompGaming>SCZ	Both	rs13099704	C	0.9623	T	0.0119	0.0025	2.42e-06	0.002	0.0236	0.8426
CompGaming>SCZ	Both	rs13120371	G	0.7216	A	-0.004	0.0013	0.00155	-0.0014	0.0112	0.7746
CompGaming>SCZ	Both	rs13121593	G	0.6526	T	-0.0043	0.0012	0.000403	-0.0039	0.0113	0.4286
CompGaming>SCZ	Both	rs13130892	T	0.9637	C	0.01	0.0024	4.19e-05	-0.0125	0.0246	0.2418
CompGaming>SCZ	Both	rs13142890	T	0.9848	C	0.0111	0.0029	0.000159	-0.0107	0.0284	0.3853
CompGaming>SCZ	Both	rs13150139	G	0.7256	A	-0.0042	0.0012	0.00048	-0.0091	0.0115	0.07051
CompGaming>SCZ	Both	rs13164691	C	0.3778	T	-0.0063	0.0013	6.93e-07	0.0112	0.0112	0.02162
CompGaming>SCZ	Both	rs13171434	A	0.6504	C	-0.0041	0.0012	0.000548	0.0073	0.0109	0.1202
CompGaming>SCZ	Both	rs13198347	T	0.3343	C	-0.008	0.0013	3.23e-10	-0.0083	0.0116	0.09677
CompGaming>SCZ	Both	rs13213461	T	0.482	G	-0.0042	0.0012	0.000313	0.006	0.0107	0.191
CompGaming>SCZ	Both	rs13231467	G	0.8574	C	0.0045	0.0014	0.0016	-0.0056	0.0146	0.3774
CompGaming>SCZ	Both	rs13253821	T	0.474	C	0.0062	0.0012	1.15e-07	0.0106	0.0107	0.02264
CompGaming>SCZ	Both	rs13282667	A	0.8427	T	-0.0064	0.0014	4e-06	-0.0084	0.0128	0.1305
CompGaming>SCZ	Both	rs13292175	C	0.5513	T	0.0039	0.0012	0.00147	0.0044	0.011	0.3546
CompGaming>SCZ	Both	rs13293011	G	0.5601	A	-0.0052	0.0012	1.4e-05	-0.0005	0.0107	0.9212
CompGaming>SCZ	Both	rs1332842	T	0.9691	C	-0.0075	0.0022	0.000676	0.0005	0.0212	0.9547
CompGaming>SCZ	Both	rs13328730	G	0.6987	T	-0.0072	0.0014	1.95e-07	-0.0014	0.0128	0.7978
CompGaming>SCZ	Both	rs13356678	C	0.8666	G	0.007	0.0015	3.73e-06	-0.0067	0.0137	0.2591
CompGaming>SCZ	Both	rs13359890	A	0.9904	C	0.0072	0.0028	0.00953	-0.0371	0.0345	0.01332
CompGaming>SCZ	Both	rs1337390	C	0.6709	T	0.0041	0.0012	0.000464	-0.002	0.0106	0.6615
CompGaming>SCZ	Both	rs1340769	G	0.5543	A	0.0054	0.0012	4.49e-06	-0.0032	0.0107	0.4974
CompGaming>SCZ	Both	rs13433937	T	0.9692	C	-0.0097	0.0026	0.000173	-0.0125	0.0278	0.3001
CompGaming>SCZ	Both	rs1344345	C	0.3802	T	-0.0057	0.0012	2.83e-06	0.001	0.0109	0.8342
CompGaming>SCZ	Both	rs1349414	C	0.6603	A	0.0086	0.0016	9.52e-08	0.0116	0.0137	0.05127
CompGaming>SCZ	Both	rs1365579	A	0.8095	C	-0.0081	0.0017	2.44e-06	-0.0115	0.0155	0.08668
CompGaming>SCZ	Both	rs1366960	C	0.4892	T	0.0049	0.0012	3.32e-05	-0.0015	0.011	0.7466
CompGaming>SCZ	Both	rs1374256	A	0.9758	T	0.0117	0.0025	4.05e-06	0.0043	0.0218	0.646
CompGaming>SCZ	Both	rs1376534	A	0.2224	C	0.0044	0.0014	0.00184	0.0079	0.0128	0.1549
CompGaming>SCZ	Both	rs137857860	C	0.9982	T	-0.0212	0.0058	0.000258	-0.0597	0.0441	0.00186
CompGaming>SCZ	Both	rs137873226	A	0.9974	G	0.0307	0.0085	0.000292	0.0052	0.0565	0.8331
CompGaming>SCZ	Both	rs1379509	C	0.9209	T	-0.006	0.0017	0.000403	-0.0155	0.0152	0.01834
CompGaming>SCZ	Both	rs137953800	T	0.9916	C	0.0085	0.0032	0.00757	-0.032	0.0447	0.0988
CompGaming>SCZ	Both	rs138070743	T	0.9974	C	-0.0239	0.0072	0.00089	0.0479	0.0658	0.09333
CompGaming>SCZ	Both	rs138248777	G	0.7155	A	0.0038	0.0012	0.00159	-0.0049	0.0113	0.3181
CompGaming>SCZ	Both	rs138308945	A	0.9954	G	-0.0133	0.0047	0.00462	0.0011	0.0462	0.9554
CompGaming>SCZ	Both	rs138393602	A	0.9876	G	0.0122	0.0041	0.00291	0.0363	0.0408	0.0405
CompGaming>SCZ	Both	rs138580521	C	0.9922	T	-0.0107	0.0039	0.00596	0.0131	0.0355	0.3965
CompGaming>SCZ	Both	rs138611161	T	0.9948	G	-0.0161	0.0046	0.000499	0.0121	0.0571	0.6257
CompGaming>SCZ	Both	rs138659710	A	0.9952	G	0.0159	0.0044	0.000297	-0.0283	0.0452	0.1489
CompGaming>SCZ	Both	rs138882597	T	0.991	C	-0.0099	0.0036	0.00543	0.0013	0.0356	0.9322
CompGaming>SCZ	Both	rs139115934	T	0.9901	G	0.017	0.0058	0.00358	-0.0069	0.0517	0.7578
CompGaming>SCZ	Both	rs139199424	T	0.9978	C	-0.0181	0.0055	0.000914	-0.022	0.0493	0.3037
CompGaming>SCZ	Both	rs139361877	G	0.9271	C	-0.0056	0.0016	0.000574	-0.0165	0.0159	0.01671
CompGaming>SCZ	Both	rs139459761	C	0.9952	T	0.0275	0.0066	2.82e-05	-0.0288	0.0645	0.305
CompGaming>SCZ	Both	rs139475911	G	0.9928	A	-0.0222	0.0061	0.000274	0.0094	0.0585	0.7125
CompGaming>SCZ	Both	rs139570535	C	0.6548	A	0.0059	0.0013	9.43e-06	-0.0016	0.0139	0.7968
CompGaming>SCZ	Both	rs139765103	T	0.9964	C	0.018	0.0052	0.000539	0.0229	0.0548	0.3358
CompGaming>SCZ	Both	rs139794280	T	0.9918	C	0.0119	0.0036	0.000923	-0.0117	0.0401	0.5021
CompGaming>SCZ	Both	rs139983224	A	0.9916	G	0.017	0.0062	0.00624	0.0005	0.0553	0.9839
CompGaming>SCZ	Both	rs140035057	G	0.9048	T	-0.0058	0.0022	0.00723	0.0166	0.0187	0.04106
CompGaming>SCZ	Both	rs140087910	G	0.9956	A	-0.0127	0.0039	0.00119	0.0258	0.0573	0.2999
CompGaming>SCZ	Both	rs140115057	A	0.9908	G	0.022	0.0043	2.98e-07	-0.0023	0.0491	0.9158
CompGaming>SCZ	Both	rs140124271	C	0.997	T	-0.0237	0.0066	0.000357	-0.0029	0.0612	0.9125
CompGaming>SCZ	Both	rs140290238	T	0.9974	A	0.0141	0.0052	0.00714	0.0166	0.0517	0.4589
CompGaming>SCZ	Both	rs140454333	G	0.9968	C	-0.0224	0.0066	0.00064	0.0147	0.0688	0.6218
CompGaming>SCZ	Both	rs140784052	A	0.992	G	0.0143	0.0043	0.000921	-0.0037	0.0713	0.9042
CompGaming>SCZ	Both	rs140937947	T	0.991	C	-0.0119	0.0036	0.00105	0.0004	0.036	0.9782
CompGaming>SCZ	Both	rs1411056	G	0.503	T	-0.005	0.0012	3.8e-05	-0.0088	0.0108	0.06127
CompGaming>SCZ	Both	rs141135545	A	0.9964	G	-0.0127	0.0049	0.00971	0.03	0.0494	0.1617
CompGaming>SCZ	Both	rs1411521	C	0.1625	T	-0.0052	0.0015	0.000578	0.01	0.0142	0.1042
CompGaming>SCZ	Both	rs141332482	C	0.9976	G	0.0187	0.006	0.00197	-0.0774	0.0633	0.004909
CompGaming>SCZ	Both	rs141721101	G	0.982	C	-0.012	0.0035	0.00069	0.0119	0.0364	0.4503
CompGaming>SCZ	Both	rs141755079	C	0.9926	A	0.0134	0.0037	0.000292	-0.0015	0.0414	0.9352
CompGaming>SCZ	Both	rs141878756	T	0.99	A	-0.0115	0.0031	0.000217	-0.0195	0.0342	0.1899
CompGaming>SCZ	Both	rs141901639	T	0.996	C	0.0175	0.0048	0.00026	-0.0107	0.0522	0.6364
CompGaming>SCZ	Both	rs141974072	A	0.992	C	0.022	0.0054	4.19e-05	0.0107	0.0596	0.6795
CompGaming>SCZ	Both	rs142245214	T	0.9956	G	0.0225	0.0063	0.000363	-0.0028	0.0589	0.9123
CompGaming>SCZ	Both	rs142388828	C	0.9962	A	0.0168	0.0059	0.00413	-0.0046	0.0558	0.8491
CompGaming>SCZ	Both	rs142746199	A	0.9956	G	-0.0117	0.0045	0.00852	-0.0119	0.0573	0.6332
CompGaming>SCZ	Both	rs142780371	C	0.9834	G	0.0081	0.0027	0.00227	-0.0011	0.0251	0.9191
CompGaming>SCZ	Both	rs142931077	A	0.984	C	0.015	0.0046	0.00113	-0.018	0.0617	0.5015
CompGaming>SCZ	Both	rs143112545	T	0.996	C	0.0166	0.0063	0.00827	0.0054	0.0634	0.8436
CompGaming>SCZ	Both	rs143268676	G	0.997	A	0.021	0.0059	0.000348	0.0191	0.0576	0.4454
CompGaming>SCZ	Both	rs143334855	C	0.9902	T	-0.0096	0.0036	0.00766	0.0168	0.0393	0.3253
CompGaming>SCZ	Both	rs1433627	G	0.1078	C	-0.009	0.0021	1.99e-05	0.0028	0.0191	0.7361
CompGaming>SCZ	Both	rs143516700	T	0.997	C	0.0232	0.0058	5.36e-05	0.0417	0.054	0.07515
CompGaming>SCZ	Both	rs143730082	G	0.9968	A	0.0233	0.0072	0.00124	-0.0086	0.0553	0.722
CompGaming>SCZ	Both	rs143758230	T	0.998	A	-0.0142	0.0046	0.00183	-0.0174	0.0537	0.4554
CompGaming>SCZ	Both	rs143789149	A	0.9856	G	-0.0128	0.0028	3.36e-06	0.0215	0.025	0.04731
CompGaming>SCZ	Both	rs143881154	C	0.9956	T	0.0334	0.0106	0.0017	-0.0255	0.0644	0.3612
CompGaming>SCZ	Both	rs143966258	T	0.989	C	0.0109	0.0041	0.00798	-0.0118	0.0383	0.479
CompGaming>SCZ	Both	rs1441188	C	0.1426	G	0.007	0.0013	3.09e-08	0.016	0.0127	0.003652
CompGaming>SCZ	Both	rs1442693	G	0.7322	A	-0.0033	0.0012	0.00523	-0.0031	0.0106	0.4961
CompGaming>SCZ	Both	rs144273131	C	0.9948	T	-0.015	0.0049	0.00237	0.0541	0.0496	0.01202
CompGaming>SCZ	Both	rs144380520	T	0.998	G	0.0184	0.0059	0.00173	-0.0121	0.0543	0.6071
CompGaming>SCZ	Both	rs144556850	A	0.9964	C	0.0135	0.0052	0.00881	0.0162	0.049	0.4463
CompGaming>SCZ	Both	rs1447361	G	0.1891	T	-0.0081	0.0017	1.33e-06	-0.0046	0.0147	0.472
CompGaming>SCZ	Both	rs145096024	T	0.8133	A	0.0081	0.0016	6.22e-07	-0.0136	0.0143	0.02845
CompGaming>SCZ	Both	rs145201992	C	0.989	A	-0.0085	0.0026	0.0011	0.0077	0.0367	0.6281
CompGaming>SCZ	Both	rs1453647	T	0.6142	C	-0.0036	0.0012	0.00221	-0.0073	0.0105	0.1102
CompGaming>SCZ	Both	rs145446509	C	0.9912	T	0.0116	0.0042	0.00613	0.0111	0.0398	0.5223
CompGaming>SCZ	Both	rs145514502	A	0.9934	G	-0.0138	0.005	0.00588	0.0105	0.0465	0.6027
CompGaming>SCZ	Both	rs145558032	G	0.9994	T	-0.0563	0.0118	2.05e-06	-0.0386	0.0636	0.1626
CompGaming>SCZ	Both	rs145745810	C	0.9946	A	0.0179	0.0042	1.83e-05	0.0018	0.0413	0.9212
CompGaming>SCZ	Both	rs145766998	T	0.9926	C	-0.0136	0.0043	0.00163	0.0148	0.0467	0.4668
CompGaming>SCZ	Both	rs145801121	A	0.7955	G	0.0038	0.0013	0.0028	0.0043	0.0122	0.4214
CompGaming>SCZ	Both	rs145866591	G	0.9944	T	-0.0089	0.0032	0.00504	-0.0158	0.0415	0.381
CompGaming>SCZ	Both	rs145940314	A	0.9704	G	0.0066	0.0025	0.00803	0.0017	0.0234	0.8689
CompGaming>SCZ	Both	rs145989881	A	0.9714	C	0.0078	0.0023	0.000639	-0.0018	0.021	0.8425
CompGaming>SCZ	Both	rs146312642	T	0.9948	C	0.0153	0.0055	0.00561	0.011	0.0619	0.6823
CompGaming>SCZ	Both	rs146435424	A	0.9916	T	-0.0143	0.005	0.00392	-0.0356	0.053	0.1226
CompGaming>SCZ	Both	rs146463024	G	0.9952	A	-0.0212	0.0061	0.000541	-0.0388	0.0646	0.1664
CompGaming>SCZ	Both	rs146499634	C	0.9784	T	-0.0144	0.0039	0.000232	0.0024	0.0357	0.8762
CompGaming>SCZ	Both	rs146897724	C	0.9958	T	-0.0222	0.0075	0.00303	0.0305	0.0558	0.2074
CompGaming>SCZ	Both	rs146948045	A	0.9523	G	-0.022	0.0077	0.0041	0.0084	0.0512	0.7068
CompGaming>SCZ	Both	rs146972791	A	0.9872	G	-0.014	0.0041	0.000572	-0.0026	0.0361	0.8687
CompGaming>SCZ	Both	rs147180544	G	0.989	T	-0.0205	0.0057	0.000329	-0.0086	0.0504	0.6944
CompGaming>SCZ	Both	rs147217911	T	0.997	C	-0.0174	0.0052	0.000806	-0.0093	0.0465	0.6461
CompGaming>SCZ	Both	rs147478517	G	0.991	T	0.0161	0.0035	4.01e-06	0	0.0329	0.9987
CompGaming>SCZ	Both	rs147543750	A	0.9972	G	0.019	0.0059	0.00135	-0.0197	0.0553	0.4119
CompGaming>SCZ	Both	rs147833123	G	0.9964	C	-0.0186	0.0062	0.00276	-0.0141	0.0569	0.5692
CompGaming>SCZ	Both	rs147870217	A	0.9653	G	0.0149	0.0044	0.00069	-0.0096	0.0421	0.5993
CompGaming>SCZ	Both	rs147987326	G	0.9858	A	0.0151	0.0034	7.61e-06	0.0308	0.0306	0.02057
CompGaming>SCZ	Both	rs148012053	T	0.9868	G	0.0119	0.0035	0.000622	-0.0119	0.0277	0.3222
CompGaming>SCZ	Both	rs148014681	A	0.9439	G	-0.0177	0.0062	0.00431	-0.0568	0.0407	0.001311
CompGaming>SCZ	Both	rs148172653	A	0.9992	T	-0.0288	0.0087	0.000897	-0.0129	0.0635	0.6411
CompGaming>SCZ	Both	rs148506905	C	0.982	T	-0.0099	0.0038	0.00844	-0.0293	0.0428	0.1154
CompGaming>SCZ	Both	rs148615632	T	0.9964	C	-0.0195	0.0063	0.00202	0.0192	0.0485	0.3629
CompGaming>SCZ	Both	rs148663527	G	0.9988	A	-0.0153	0.0056	0.00682	0.0136	0.0597	0.601
CompGaming>SCZ	Both	rs148730764	T	0.9954	C	0.0173	0.0052	0.000807	-0.0031	0.0425	0.8673
CompGaming>SCZ	Both	rs148731541	G	0.9862	A	-0.0124	0.0038	0.000996	-0.0001	0.0327	0.9916
CompGaming>SCZ	Both	rs148945293	T	0.9936	C	-0.0104	0.0037	0.00437	0.0208	0.0378	0.2042
CompGaming>SCZ	Both	rs149327412	A	0.8504	G	0.0105	0.0024	8.58e-06	-0.02	0.0204	0.0239
CompGaming>SCZ	Both	rs149398614	C	0.9756	G	0.0146	0.0037	7.48e-05	-0.0251	0.0318	0.06834
CompGaming>SCZ	Both	rs149445003	A	0.991	T	0.0175	0.0051	0.000621	-0.0162	0.069	0.5897
CompGaming>SCZ	Both	rs149457084	A	0.9994	T	0.0331	0.008	3.28e-05	-0.0091	0.0594	0.7251
CompGaming>SCZ	Both	rs149563419	T	0.984	C	0.0267	0.0064	3.19e-05	0.016	0.0527	0.4841
CompGaming>SCZ	Both	rs149597113	T	0.9762	C	0.0082	0.0029	0.00412	0.0188	0.0247	0.07949
CompGaming>SCZ	Both	rs149603470	C	0.9978	T	-0.0195	0.0062	0.0016	0.0058	0.0594	0.8219
CompGaming>SCZ	Both	rs149795429	A	0.993	G	-0.0142	0.0055	0.0097	0.0211	0.0537	0.3647
CompGaming>SCZ	Both	rs1499069	A	0.5825	T	0.0048	0.0012	7.04e-05	0.0014	0.011	0.7705
CompGaming>SCZ	Both	rs1500402	G	0.524	A	0.0053	0.0012	8.95e-06	-0.01	0.0108	0.0321
CompGaming>SCZ	Both	rs150361070	T	0.9806	C	-0.0127	0.0041	0.00186	0.0038	0.0349	0.8028
CompGaming>SCZ	Both	rs150779199	T	0.9952	C	-0.0114	0.0042	0.00622	0.0039	0.0417	0.8284
CompGaming>SCZ	Both	rs150936548	C	0.996	G	0.0132	0.005	0.00862	0.0211	0.0504	0.3345
CompGaming>SCZ	Both	rs150967603	T	0.9904	C	-0.0101	0.0035	0.00363	-0.0134	0.0354	0.3844
CompGaming>SCZ	Both	rs150985062	A	0.9862	C	-0.016	0.004	6.1e-05	-0.0001	0.0388	0.9945
CompGaming>SCZ	Both	rs151049116	A	0.9942	G	0.0181	0.0045	6.09e-05	-0.0099	0.0579	0.6952
CompGaming>SCZ	Both	rs1511595	A	0.3021	G	0.0045	0.0012	0.000149	-0.0016	0.0106	0.7289
CompGaming>SCZ	Both	rs1512144	G	0.4231	A	-0.0056	0.0012	4.27e-06	0.003	0.011	0.5364
CompGaming>SCZ	Both	rs151216207	T	0.9948	C	0.0154	0.0052	0.003	0.0125	0.0465	0.5363
CompGaming>SCZ	Both	rs151237356	T	0.996	C	-0.0135	0.0047	0.00396	0.0147	0.0517	0.5129
CompGaming>SCZ	Both	rs1530665	G	0.3562	T	-0.006	0.0013	1.99e-06	-0.0054	0.0118	0.2864
CompGaming>SCZ	Both	rs1536447	G	0.0855	A	0.0088	0.0018	1.83e-06	-0.0199	0.0173	0.008093
CompGaming>SCZ	Both	rs1536919	C	0.8482	T	-0.0047	0.0013	0.000374	0.0106	0.0128	0.05706
CompGaming>SCZ	Both	rs153701	C	0.4976	T	0.0054	0.0012	5.97e-06	-0.0037	0.0107	0.4173
CompGaming>SCZ	Both	rs1547213	A	0.4219	C	0.0036	0.0012	0.00302	-0.0063	0.011	0.1887
CompGaming>SCZ	Both	rs1551422	A	0.636	G	0.0054	0.0012	4.59e-06	0.0032	0.0106	0.4913
CompGaming>SCZ	Both	rs1554324	A	0.5499	G	-0.004	0.0012	0.000724	0.0045	0.0107	0.3294
CompGaming>SCZ	Both	rs1558797	G	0.5523	A	-0.0059	0.0012	1.43e-06	0.0012	0.0111	0.8087
CompGaming>SCZ	Both	rs158100	A	0.383	G	0.0048	0.0013	0.000116	-0.0038	0.0115	0.4447
CompGaming>SCZ	Both	rs1583259	T	0.3181	G	-0.0035	0.0012	0.00503	-0.0063	0.011	0.187
CompGaming>SCZ	Both	rs1592090	A	0.8419	G	-0.0033	0.0012	0.00515	-0.0007	0.011	0.8857
CompGaming>SCZ	Both	rs1594498	A	0.3287	G	0.0049	0.0017	0.00293	-0.0012	0.014	0.8456
CompGaming>SCZ	Both	rs1595367	T	0.8179	C	0.0068	0.0015	1.19e-05	-0.0063	0.0137	0.2892
CompGaming>SCZ	Both	rs1627955	C	0.0116	T	-0.0162	0.0034	2.06e-06	-0.0058	0.0327	0.6819
CompGaming>SCZ	Both	rs16831430	G	0.8604	C	-0.0085	0.0019	1.13e-05	0.0089	0.0179	0.253
CompGaming>SCZ	Both	rs16838536	T	0.5102	C	0.0079	0.0012	3.39e-11	-0.0002	0.0106	0.9625
CompGaming>SCZ	Both	rs16878485	C	0.994	T	0.011	0.004	0.00561	0.0102	0.0476	0.6235
CompGaming>SCZ	Both	rs16897551	A	0.6635	G	0.0058	0.0014	2.19e-05	-0.0069	0.0122	0.1887
CompGaming>SCZ	Both	rs16938481	G	0.8379	A	-0.0075	0.002	0.000171	0.0012	0.0173	0.875
CompGaming>SCZ	Both	rs1696200	T	0.5503	C	0.0062	0.0013	1.74e-06	-0.0151	0.0116	0.00278
CompGaming>SCZ	Both	rs16977781	A	0.871	G	0.0056	0.0019	0.00359	-0.0024	0.0169	0.7452
CompGaming>SCZ	Both	rs16999369	G	0.8786	C	-0.0066	0.0024	0.0053	0.0116	0.02	0.1826
CompGaming>SCZ	Both	rs17051298	C	0.8967	T	0.0086	0.0024	0.000335	-0.0081	0.0219	0.3931
CompGaming>SCZ	Both	rs17054414	C	0.8724	T	-0.0078	0.0018	8.99e-06	-0.0056	0.0153	0.398
CompGaming>SCZ	Both	rs17055404	A	0.9752	G	0.0214	0.0048	6.29e-06	0.0106	0.0441	0.5797
CompGaming>SCZ	Both	rs17057709	T	0.8658	C	-0.0078	0.0017	3.62e-06	-0.0017	0.0154	0.8016
CompGaming>SCZ	Both	rs17063245	G	0.7544	A	-0.0094	0.0025	0.000234	-0.0004	0.0214	0.967
CompGaming>SCZ	Both	rs17067335	G	0.746	A	-0.0039	0.0014	0.00539	0.0085	0.0121	0.1055
CompGaming>SCZ	Both	rs17083204	G	0.7328	A	0.0044	0.0014	0.00115	-0.0023	0.012	0.6611
CompGaming>SCZ	Both	rs17113833	T	0.8327	A	0.0068	0.0014	2.43e-06	0.0218	0.0135	0.0002052
CompGaming>SCZ	Both	rs17122870	A	0.9133	C	0.0081	0.0018	5.14e-06	0.0181	0.0172	0.01538
CompGaming>SCZ	Both	rs171296	A	0.2843	G	-0.0045	0.0012	0.000176	-0.0056	0.0113	0.2516
CompGaming>SCZ	Both	rs17184707	T	0.9054	C	0.0088	0.0014	7.7e-10	0.0025	0.0134	0.6704
CompGaming>SCZ	Both	rs17185052	A	0.9758	G	-0.0069	0.0024	0.00344	0.0083	0.026	0.4621
CompGaming>SCZ	Both	rs17200257	A	0.85	G	-0.0041	0.0014	0.0043	-0.003	0.0129	0.5886
CompGaming>SCZ	Both	rs17229530	G	0.8778	A	-0.0066	0.0014	1.36e-06	0.002	0.0128	0.7208
CompGaming>SCZ	Both	rs1735446	G	0.1643	A	0.0074	0.0025	0.00339	0.0151	0.0219	0.1121
CompGaming>SCZ	Both	rs1735938	G	0.6346	A	0.0033	0.0012	0.00657	-0.002	0.0109	0.6741
CompGaming>SCZ	Both	rs1736060	T	0.4493	C	-0.0045	0.0012	0.000163	0.01	0.0109	0.03483
CompGaming>SCZ	Both	rs17379130	T	0.9782	C	0.0114	0.003	0.000131	0.0027	0.0315	0.8416
CompGaming>SCZ	Both	rs17394358	A	0.9265	G	0.0066	0.0019	0.000359	-0.0127	0.0188	0.1188
CompGaming>SCZ	Both	rs17399387	T	0.9503	C	0.0142	0.0046	0.00187	-0.0098	0.0391	0.5649
CompGaming>SCZ	Both	rs17443364	A	0.9381	G	0.0061	0.0016	0.000115	-0.0023	0.0147	0.7186
CompGaming>SCZ	Both	rs17445202	A	0.8668	G	-0.0046	0.0015	0.00164	-0.0059	0.0133	0.3084
CompGaming>SCZ	Both	rs17453899	A	0.8061	G	-0.0046	0.0014	0.000776	-0.0015	0.0127	0.7866
CompGaming>SCZ	Both	rs17476416	T	0.9509	A	0.0063	0.0024	0.00734	-0.0001	0.0233	0.9928
CompGaming>SCZ	Both	rs17494136	A	0.9854	G	-0.017	0.0049	0.000587	-0.001	0.0403	0.9523
CompGaming>SCZ	Both	rs17513072	G	0.9649	A	0.006	0.002	0.00255	-0.0077	0.0183	0.3328
CompGaming>SCZ	Both	rs17543173	T	0.9437	C	0.0061	0.0021	0.00332	0.0029	0.0199	0.7363
CompGaming>SCZ	Both	rs17616785	A	0.903	T	-0.005	0.0017	0.00292	-0.0101	0.0157	0.1382
CompGaming>SCZ	Both	rs17625455	T	0.9928	C	0.0124	0.003	2.39e-05	0.0165	0.0409	0.3529
CompGaming>SCZ	Both	rs17626249	C	0.9886	G	-0.0152	0.0041	0.000219	-0.003	0.0366	0.8482
CompGaming>SCZ	Both	rs17668780	C	0.9856	G	0.0093	0.0026	0.000311	0.012	0.0242	0.2528
CompGaming>SCZ	Both	rs17782641	G	0.9714	C	-0.0105	0.0027	8.06e-05	-0.0077	0.0257	0.4917
CompGaming>SCZ	Both	rs17790917	G	0.857	A	0.0082	0.0015	1.92e-08	-0.0185	0.0133	0.001414
CompGaming>SCZ	Both	rs17796729	G	0.9764	C	0.011	0.0023	2.4e-06	0.0067	0.0228	0.4956
CompGaming>SCZ	Both	rs17813447	T	0.9107	G	-0.0062	0.0015	3.91e-05	-0.0056	0.0138	0.347
CompGaming>SCZ	Both	rs17855611	A	0.9889	G	-0.0049	0.0013	0.000245	0.0142	0.0135	0.01573
CompGaming>SCZ	Both	rs17878270	A	0.124	C	0.0095	0.0022	1.91e-05	0.0133	0.0214	0.1508
CompGaming>SCZ	Both	rs17878898	G	0.7167	A	-0.0036	0.0012	0.00218	-0.001	0.0111	0.8461
CompGaming>SCZ	Both	rs179985	C	0.9758	T	0.0095	0.0023	4.7e-05	0.0013	0.0232	0.8952
CompGaming>SCZ	Both	rs1808281	A	0.7384	G	-0.006	0.0013	1.58e-06	-0.0035	0.0113	0.4703
CompGaming>SCZ	Both	rs181012174	T	0.9956	G	-0.0125	0.0042	0.00273	0.027	0.0703	0.3765
CompGaming>SCZ	Both	rs181306229	T	0.9964	C	0.0144	0.0048	0.00264	-0.0179	0.0429	0.3382
CompGaming>SCZ	Both	rs1816974	C	0.5084	T	0.0061	0.0012	3.17e-07	-0.0002	0.0108	0.9619
CompGaming>SCZ	Both	rs181742168	T	0.9974	C	-0.0425	0.0164	0.0095	-0.0159	0.0561	0.5158
CompGaming>SCZ	Both	rs181897678	T	0.9978	C	-0.0153	0.0054	0.00488	0.0096	0.0553	0.6896
CompGaming>SCZ	Both	rs1828138	C	0.7911	T	0.0057	0.0018	0.00146	0.0108	0.015	0.09879
CompGaming>SCZ	Both	rs183318063	G	0.9327	A	0.0354	0.011	0.00135	-0.0284	0.0434	0.1315
CompGaming>SCZ	Both	rs183783036	A	0.7426	T	-0.0072	0.0016	4.42e-06	-0.0091	0.0141	0.1347
CompGaming>SCZ	Both	rs184070791	T	0.9976	A	0.0269	0.0078	0.000554	-0.0293	0.0638	0.2899
CompGaming>SCZ	Both	rs184543139	G	0.9605	A	-0.0124	0.0047	0.00799	-0.0073	0.0429	0.6946
CompGaming>SCZ	Both	rs185029538	G	0.5775	A	-0.005	0.0013	0.000168	-0.0135	0.0125	0.01261
CompGaming>SCZ	Both	rs1852783	T	0.5727	C	0.0034	0.0012	0.00694	0.0022	0.0114	0.6613
CompGaming>SCZ	Both	rs186001783	T	0.9341	A	0.0064	0.0015	1.63e-05	0.0201	0.0138	0.000814
CompGaming>SCZ	Both	rs1862682	C	0.4782	T	0.0051	0.0012	2.99e-05	0.0016	0.0111	0.7363
CompGaming>SCZ	Both	rs186760067	A	0.9982	G	-0.0194	0.0064	0.00239	0.0185	0.047	0.3638
CompGaming>SCZ	Both	rs1867958	A	0.3327	G	0.0044	0.0012	0.000215	-0.0033	0.0111	0.4855
CompGaming>SCZ	Both	rs186806450	A	0.9954	G	-0.0184	0.0047	9.31e-05	-0.0307	0.0527	0.1794
CompGaming>SCZ	Both	rs187160427	A	0.9798	G	0.0108	0.0026	2.66e-05	-0.0427	0.0294	0.0008221
CompGaming>SCZ	Both	rs187338738	T	0.9714	C	-0.0059	0.0022	0.00633	0.0132	0.024	0.2034
CompGaming>SCZ	Both	rs1874493	G	0.2939	A	0.0041	0.0013	0.00113	0.0013	0.0112	0.7846
CompGaming>SCZ	Both	rs187862480	A	0.9992	G	0.0166	0.0064	0.00916	0.0123	0.0611	0.6431
CompGaming>SCZ	Both	rs188135313	T	0.9998	C	0.0426	0.0143	0.00286	-0.0346	0.0795	0.3166
CompGaming>SCZ	Both	rs1881973	C	0.4199	G	-0.0052	0.0012	2.12e-05	-0.0091	0.0112	0.0604
CompGaming>SCZ	Both	rs188602975	T	0.9986	C	-0.0203	0.0072	0.00479	-0.0165	0.0678	0.5742
CompGaming>SCZ	Both	rs189010674	T	0.9966	G	0.0203	0.0066	0.00217	0.0196	0.0648	0.4865
CompGaming>SCZ	Both	rs189112259	A	0.9992	G	0.0227	0.007	0.00112	0.0057	0.0611	0.8284
CompGaming>SCZ	Both	rs189113351	G	0.996	A	-0.0183	0.0048	0.000125	0.0123	0.0496	0.5679
CompGaming>SCZ	Both	rs189476058	T	0.9982	G	0.0125	0.0048	0.00859	-0.0119	0.0413	0.5046
CompGaming>SCZ	Both	rs190262313	T	0.9978	C	0.0168	0.0047	0.000339	-0.0212	0.0431	0.2571
CompGaming>SCZ	Both	rs190379314	T	0.2035	A	-0.0059	0.0016	0.000225	0.0041	0.0129	0.4589
CompGaming>SCZ	Both	rs190383841	G	0.9954	A	0.0179	0.0052	0.000604	-0.0262	0.0502	0.229
CompGaming>SCZ	Both	rs190588199	A	0.9986	G	-0.0215	0.0068	0.00141	0.0245	0.0454	0.2132
CompGaming>SCZ	Both	rs190739050	T	0.9956	C	-0.0167	0.0042	8.03e-05	0.0231	0.0429	0.2161
CompGaming>SCZ	Both	rs190742304	C	0.9736	T	0.0113	0.0031	0.000221	-0.0063	0.0292	0.6181
CompGaming>SCZ	Both	rs190818945	T	0.9978	G	0.0162	0.0052	0.00178	-0.0031	0.0604	0.9067
CompGaming>SCZ	Both	rs1909149	C	0.7594	T	0.007	0.0014	9.02e-07	-0.0025	0.0125	0.6471
CompGaming>SCZ	Both	rs191001352	A	0.9962	G	0.0125	0.0045	0.00516	0.0005	0.0566	0.9828
CompGaming>SCZ	Both	rs191052217	G	0.9966	A	-0.0521	0.0179	0.0035	-0.0028	0.0203	0.7489
CompGaming>SCZ	Both	rs191075939	C	0.9844	T	0.0174	0.0051	0.000648	-0.0099	0.0447	0.608
CompGaming>SCZ	Both	rs192593043	A	0.9948	G	0.0193	0.005	9.99e-05	0.0051	0.0454	0.795
CompGaming>SCZ	Both	rs1929024	T	0.373	C	0.0055	0.0012	5.88e-06	0.0063	0.011	0.187
CompGaming>SCZ	Both	rs1938236	A	0.8097	T	0.004	0.0013	0.00286	0.0034	0.012	0.511
CompGaming>SCZ	Both	rs1951637	G	0.2933	T	-0.0058	0.0014	2.02e-05	0.0097	0.0123	0.06788
CompGaming>SCZ	Both	rs1967553	A	0.6476	T	-0.005	0.0012	6.52e-05	0.0012	0.0111	0.8066
CompGaming>SCZ	Both	rs1968058	A	0.2123	C	0.0054	0.0012	3.7e-06	-0.0109	0.0109	0.02178
CompGaming>SCZ	Both	rs1971286	T	0.4187	C	0.0051	0.0012	1.91e-05	-0.0072	0.0106	0.1188
CompGaming>SCZ	Both	rs1977285	T	0.4409	C	0.0048	0.0013	0.000127	-0.0001	0.0115	0.9821
CompGaming>SCZ	Both	rs1990658	A	0.632	G	0.0082	0.0023	0.000285	0.0129	0.0183	0.1058
CompGaming>SCZ	Both	rs1994385	A	0.3207	C	0.0067	0.0014	1.28e-06	-0.0184	0.0123	0.0005774
CompGaming>SCZ	Both	rs1999633	T	0.6987	C	-0.0039	0.0014	0.00388	0.0049	0.0121	0.3563
CompGaming>SCZ	Both	rs2005761	T	0.3399	C	-0.0043	0.0013	0.000865	0.0099	0.0117	0.05151
CompGaming>SCZ	Both	rs2014653	G	0.646	A	-0.0082	0.0013	2.09e-10	-0.0037	0.0117	0.4741
CompGaming>SCZ	Both	rs2014827	A	0.8046	C	0.0047	0.0014	0.00111	0.0067	0.0131	0.2378
CompGaming>SCZ	Both	rs2023637	C	0.4657	T	-0.0033	0.0012	0.0055	-0.0058	0.0109	0.2173
CompGaming>SCZ	Both	rs2076251	T	0.8403	C	-0.0119	0.0037	0.00131	-0.001	0.0247	0.9218
CompGaming>SCZ	Both	rs2108537	A	0.1196	G	-0.0044	0.0013	0.000974	0.0099	0.0124	0.06659
CompGaming>SCZ	Both	rs2109495	T	0.621	A	0.0049	0.0012	3.73e-05	0.0089	0.0109	0.06214
CompGaming>SCZ	Both	rs2120717	A	0.9834	G	0.0112	0.0036	0.00192	-0.0251	0.0348	0.0973
CompGaming>SCZ	Both	rs2132747	C	0.8383	A	-0.0048	0.0013	0.000276	0.006	0.0122	0.2571
CompGaming>SCZ	Both	rs2137473	A	0.5577	G	-0.0044	0.0012	0.000363	0.0098	0.011	0.04159
CompGaming>SCZ	Both	rs216546	A	0.7614	G	0.0038	0.0012	0.00213	-0.0016	0.0113	0.749
CompGaming>SCZ	Both	rs217385	T	0.7033	G	-0.0048	0.0012	5.59e-05	0.0148	0.011	0.002048
CompGaming>SCZ	Both	rs2177063	G	0.4269	T	0.0064	0.0014	6.35e-06	0.0057	0.0124	0.2844
CompGaming>SCZ	Both	rs2183981	G	0.4629	A	0.0063	0.0012	8.92e-08	-0.0059	0.0105	0.1957
CompGaming>SCZ	Both	rs220076	A	0.4401	C	0.0051	0.0014	0.000302	-0.0037	0.0125	0.489
CompGaming>SCZ	Both	rs2238554	G	0.771	A	-0.0065	0.0014	3.56e-06	0.0137	0.0161	0.05084
CompGaming>SCZ	Both	rs2239840	T	0.2932	A	-0.0063	0.0013	1.11e-06	0.0157	0.0124	0.003537
CompGaming>SCZ	Both	rs2241160	G	0.512	A	-0.0044	0.0012	0.000236	-0.0013	0.0107	0.7687
CompGaming>SCZ	Both	rs2244084	G	0.743	A	0.0043	0.0016	0.00568	-0.0114	0.014	0.06031
CompGaming>SCZ	Both	rs2249195	C	0.4481	A	0.0054	0.0012	5.45e-06	-0.0055	0.0106	0.2309
CompGaming>SCZ	Both	rs2255841	G	0.6494	A	0.0052	0.0012	1.17e-05	-0.0077	0.0107	0.09488
CompGaming>SCZ	Both	rs2255953	T	0.353	C	-0.0039	0.0015	0.00815	-0.0005	0.013	0.9237
CompGaming>SCZ	Both	rs2267672	C	0.5325	T	0.0051	0.0012	1.71e-05	0.0089	0.0107	0.05268
CompGaming>SCZ	Both	rs2277982	T	0.9619	C	-0.0111	0.0035	0.00166	0.0059	0.0292	0.6397
CompGaming>SCZ	Both	rs2281073	G	0.2115	A	-0.0035	0.0013	0.00497	0.0113	0.0116	0.0246
CompGaming>SCZ	Both	rs2282426	T	0.5877	G	0.0051	0.0012	3.05e-05	-0.0017	0.0108	0.7097
CompGaming>SCZ	Both	rs2284922	A	0.4442	G	0.005	0.0013	7.55e-05	0.0088	0.0113	0.07317
CompGaming>SCZ	Both	rs2292342	A	0.8816	G	-0.0125	0.0033	0.000115	0.0092	0.0271	0.4375
CompGaming>SCZ	Both	rs2293369	A	0.526	C	-0.0057	0.0012	1.27e-06	-0.0003	0.0112	0.9478
CompGaming>SCZ	Both	rs229527	A	0.4399	C	-0.0031	0.0012	0.00993	0.0064	0.0108	0.1733
CompGaming>SCZ	Both	rs2297688	C	0.2035	G	-0.0057	0.0016	0.000264	0.0008	0.0141	0.8938
CompGaming>SCZ	Both	rs232475	A	0.3472	G	0.0059	0.0014	2.58e-05	-0.0002	0.0125	0.9696
CompGaming>SCZ	Both	rs2340464	G	0.2378	A	-0.006	0.0015	5.57e-05	0.005	0.0132	0.3809
CompGaming>SCZ	Both	rs2343706	T	0.9798	C	-0.014	0.0036	0.000113	0.0044	0.0379	0.7869
CompGaming>SCZ	Both	rs2352741	C	0.1376	T	-0.0109	0.0018	3.05e-09	0.0167	0.0175	0.02838
CompGaming>SCZ	Both	rs2358073	G	0.3546	T	0.0045	0.0012	0.000203	-0.01	0.0111	0.039
CompGaming>SCZ	Both	rs2377984	C	0.7053	T	-0.0053	0.0013	5.2e-05	0.0053	0.012	0.3133
CompGaming>SCZ	Both	rs2378520	T	0.359	C	-0.0035	0.0012	0.00381	0.0158	0.0109	0.0008554
CompGaming>SCZ	Both	rs2382328	A	0.2187	G	0.0052	0.0013	4.21e-05	-0.0034	0.0114	0.4969
CompGaming>SCZ	Both	rs2391005	G	0.7744	A	0.0056	0.0018	0.00159	0.0043	0.0152	0.5104
CompGaming>SCZ	Both	rs239781	T	0.2552	C	0.0054	0.0012	4.83e-06	-0.0106	0.0107	0.0236
CompGaming>SCZ	Both	rs2409139	T	0.6018	C	-0.0069	0.0019	0.000315	0.0033	0.0166	0.6401
CompGaming>SCZ	Both	rs2452763	A	0.1058	G	0.0071	0.0017	2.73e-05	0.001	0.016	0.8788
CompGaming>SCZ	Both	rs2455242	T	0.8383	G	0.0045	0.0013	0.000344	0.0073	0.0116	0.1502
CompGaming>SCZ	Both	rs2489623	C	0.4431	A	0.0046	0.0012	8.2e-05	-0.0062	0.0105	0.1757
CompGaming>SCZ	Both	rs2490992	C	0.1316	T	0.0063	0.0014	2.81e-06	-0.0063	0.0124	0.2422
CompGaming>SCZ	Both	rs2505084	A	0.6875	G	0.0046	0.0012	8.58e-05	0.001	0.0109	0.8268
CompGaming>SCZ	Both	rs256829	A	0.1254	G	0.0045	0.0015	0.00226	0.0154	0.0134	0.008403
CompGaming>SCZ	Both	rs2568614	G	0.8071	C	0.0045	0.0013	0.00064	-0.0082	0.0122	0.1226
CompGaming>SCZ	Both	rs2574678	T	0.523	G	-0.0056	0.0012	2.45e-06	-0.0044	0.0108	0.344
CompGaming>SCZ	Both	rs2581215	C	0.38	T	0.0049	0.0012	2.99e-05	-0.0039	0.0107	0.4
CompGaming>SCZ	Both	rs2589391	C	0.899	T	-0.006	0.002	0.00306	-0.011	0.0176	0.1517
CompGaming>SCZ	Both	rs2635665	A	0.3383	T	0.0052	0.0015	0.00033	-0.0186	0.0129	0.000902
CompGaming>SCZ	Both	rs2641534	A	0.2316	G	0.0071	0.0019	0.000138	-0.0051	0.016	0.4645
CompGaming>SCZ	Both	rs267513	T	0.4195	G	-0.004	0.0012	0.000768	0.0125	0.0107	0.007592
CompGaming>SCZ	Both	rs2694779	C	0.8321	G	0.0064	0.0015	3.2e-05	0.0051	0.0138	0.3932
CompGaming>SCZ	Both	rs2727301	C	0.0843	T	-0.0047	0.0014	0.000568	0.0102	0.0131	0.07135
CompGaming>SCZ	Both	rs2727412	C	0.6434	T	-0.0057	0.0012	3.01e-06	0.0055	0.0108	0.2459
CompGaming>SCZ	Both	rs2729377	C	0.234	T	-0.0068	0.0014	7.66e-07	0.0127	0.0128	0.02309
CompGaming>SCZ	Both	rs2729971	C	0.72	G	0.0061	0.0014	8.56e-06	0.0024	0.012	0.646
CompGaming>SCZ	Both	rs2732847	A	0.4427	G	0.0043	0.0012	0.000291	-0.0032	0.0105	0.481
CompGaming>SCZ	Both	rs2734837	T	0.6577	C	0.0103	0.0012	1.13e-17	-0.0155	0.011	0.001157
CompGaming>SCZ	Both	rs2756180	G	0.9261	A	0.0058	0.0017	0.000749	-0.0232	0.0165	0.001184
CompGaming>SCZ	Both	rs27750	C	0.8115	T	-0.0057	0.0012	3.33e-06	-0.0006	0.0112	0.9105
CompGaming>SCZ	Both	rs277848	A	0.7544	G	0.0039	0.0013	0.00243	-0.0048	0.0119	0.3549
CompGaming>SCZ	Both	rs2780626	A	0.103	T	0.007	0.0014	4.03e-07	0.0106	0.0131	0.06256
CompGaming>SCZ	Both	rs2783131	G	0.7724	T	0.0065	0.002	0.00095	-0.0033	0.0182	0.6733
CompGaming>SCZ	Both	rs2801016	G	0.264	A	-0.0047	0.0014	0.000648	0.0001	0.0125	0.9797
CompGaming>SCZ	Both	rs2825898	G	0.7562	A	-0.0066	0.0015	7.9e-06	0.008	0.0134	0.171
CompGaming>SCZ	Both	rs28365094	C	0.0387	T	0.006	0.0019	0.00147	-0.0034	0.0202	0.6975
CompGaming>SCZ	Both	rs28422082	A	0.7668	T	-0.0054	0.0019	0.00413	-0.0184	0.0164	0.009775
CompGaming>SCZ	Both	rs28429032	C	0.9535	T	-0.0099	0.0023	1.39e-05	-0.0109	0.0209	0.2293
CompGaming>SCZ	Both	rs28446901	G	0.8624	C	0.0063	0.0017	0.000133	0.0083	0.0145	0.1856
CompGaming>SCZ	Both	rs2845723	G	0.3894	A	-0.0042	0.0012	0.000457	0.0085	0.0106	0.06487
CompGaming>SCZ	Both	rs28500475	C	0.5172	A	0.0048	0.0012	6.39e-05	-0.0062	0.0115	0.2138
CompGaming>SCZ	Both	rs2858591	A	0.1833	G	-0.007	0.0018	6.27e-05	0.0018	0.0152	0.7828
CompGaming>SCZ	Both	rs28605560	A	0.8858	G	0.0049	0.0014	0.000521	0.0021	0.0134	0.7118
CompGaming>SCZ	Both	rs28626916	A	0.8896	G	0.0092	0.0024	0.000111	-0.0129	0.0221	0.1795
CompGaming>SCZ	Both	rs2863734	A	0.4637	C	0.0038	0.0012	0.00113	-0.0104	0.0107	0.02465
CompGaming>SCZ	Both	rs28682903	G	0.8101	A	0.008	0.0022	0.000221	-0.0061	0.0202	0.4895
CompGaming>SCZ	Both	rs28695411	G	0.6564	A	-0.0065	0.0016	5.79e-05	-0.0093	0.0149	0.1519
CompGaming>SCZ	Both	rs28731208	G	0.8233	T	-0.0055	0.0015	0.000146	0.007	0.0137	0.2413
CompGaming>SCZ	Both	rs28796319	A	0.4255	G	0.0051	0.0012	2.73e-05	0.0076	0.0109	0.1098
CompGaming>SCZ	Both	rs28812914	C	0.6338	T	0.0062	0.0015	4.25e-05	-0.0062	0.0138	0.3057
CompGaming>SCZ	Both	rs2906902	C	0.4902	T	-0.0034	0.0012	0.00432	-0.0168	0.0112	0.000561
CompGaming>SCZ	Both	rs29102	C	0.0581	T	-0.0071	0.0019	0.000144	-0.0037	0.0194	0.6564
CompGaming>SCZ	Both	rs293771	G	0.6406	A	0.0043	0.0013	0.00144	0.0016	0.0121	0.7606
CompGaming>SCZ	Both	rs2955760	G	0.3558	A	0.005	0.0012	3.26e-05	-0.0024	0.0108	0.6024
CompGaming>SCZ	Both	rs2958860	G	0.6887	A	-0.0035	0.0012	0.00298	0.0069	0.0105	0.1308
CompGaming>SCZ	Both	rs3108500	A	0.2428	G	-0.0042	0.0015	0.00433	0.007	0.0136	0.2334
CompGaming>SCZ	Both	rs314970	G	0.5136	A	0.0044	0.0012	0.000203	0.0031	0.0108	0.5045
CompGaming>SCZ	Both	rs335583	G	0.0441	A	0.0247	0.0095	0.00955	-0.0201	0.0426	0.2765
CompGaming>SCZ	Both	rs34143602	A	0.5903	G	-0.0055	0.0012	4.66e-06	0.0059	0.0109	0.2098
CompGaming>SCZ	Both	rs34280973	C	0.9569	G	0.0059	0.0022	0.00786	-0.0008	0.0206	0.9274
CompGaming>SCZ	Both	rs34286701	A	0.8417	G	0.0036	0.0012	0.00333	0.0168	0.0124	0.001785
CompGaming>SCZ	Both	rs34287125	T	0.8636	A	-0.0105	0.0032	0.000918	0.0004	0.0294	0.9769
CompGaming>SCZ	Both	rs34291208	A	0.9139	G	0.0082	0.002	5.99e-05	0.0163	0.0197	0.05697
CompGaming>SCZ	Both	rs34375690	T	0.9742	C	0.0163	0.0045	0.00032	0.01	0.0397	0.5605
CompGaming>SCZ	Both	rs34443255	C	0.996	T	0.0169	0.0047	0.000296	0.0065	0.0405	0.7123
CompGaming>SCZ	Both	rs34531996	T	0.8602	C	0.0056	0.0013	2.58e-05	-0.0069	0.0137	0.2466
CompGaming>SCZ	Both	rs34551100	G	0.9962	A	-0.0236	0.0087	0.00649	0.0094	0.0689	0.7534
CompGaming>SCZ	Both	rs34555597	A	0.889	G	0.0046	0.0015	0.00197	-0.0155	0.0143	0.01219
CompGaming>SCZ	Both	rs34556548	A	0.9702	G	0.0064	0.0023	0.00499	0.009	0.0217	0.3401
CompGaming>SCZ	Both	rs34664345	G	0.6619	A	0.0054	0.0012	4.76e-06	-0.0008	0.0106	0.8568
CompGaming>SCZ	Both	rs34870356	A	0.9645	C	-0.0111	0.004	0.00538	0.0019	0.0374	0.9061
CompGaming>SCZ	Both	rs34881794	T	0.4698	C	0.0051	0.0012	2.61e-05	0.0003	0.0115	0.9513
CompGaming>SCZ	Both	rs34890380	G	0.7724	C	0.0057	0.0016	0.00038	0.0004	0.0146	0.9473
CompGaming>SCZ	Both	rs34895402	C	0.8482	T	-0.0061	0.0019	0.00114	0.0018	0.0184	0.8225
CompGaming>SCZ	Both	rs34937362	G	0.8311	C	0.0049	0.0015	0.00087	-0.0041	0.0141	0.5024
CompGaming>SCZ	Both	rs34940743	G	0.8357	A	0.0038	0.0012	0.00231	-0.0026	0.0118	0.619
CompGaming>SCZ	Both	rs35104374	C	0.2726	T	-0.007	0.0013	1.11e-07	-0.0068	0.0132	0.2359
CompGaming>SCZ	Both	rs35405018	T	0.9876	C	0.0123	0.0025	8.14e-07	0.0124	0.0263	0.2785
CompGaming>SCZ	Both	rs35469062	A	0.8792	G	0.0062	0.0014	1.85e-05	-0.0034	0.0138	0.5642
CompGaming>SCZ	Both	rs35480842	A	0.9884	G	-0.0094	0.0036	0.00852	-0.0536	0.0337	0.0002476
CompGaming>SCZ	Both	rs35520214	T	0.9914	C	-0.0101	0.0035	0.00425	0.022	0.0379	0.1807
CompGaming>SCZ	Both	rs357370	C	0.8025	T	-0.0041	0.0015	0.00537	0.0136	0.0132	0.01794
CompGaming>SCZ	Both	rs35783695	A	0.9677	T	0.0102	0.0024	2.63e-05	-0.0066	0.0265	0.57
CompGaming>SCZ	Both	rs35909490	C	0.9862	A	-0.0131	0.0031	2.55e-05	-0.0125	0.0391	0.4632
CompGaming>SCZ	Both	rs36020100	G	0.259	A	-0.0042	0.0012	0.000334	-0.002	0.0112	0.6822
CompGaming>SCZ	Both	rs36067846	T	0.6024	C	0.0032	0.0012	0.00648	-0.002	0.0107	0.6754
CompGaming>SCZ	Both	rs36075041	G	0.9491	C	-0.0081	0.002	5.09e-05	0.002	0.0182	0.8025
CompGaming>SCZ	Both	rs36107073	A	0.9954	C	-0.0181	0.0061	0.0032	-0.0015	0.0584	0.9542
CompGaming>SCZ	Both	rs36115275	A	0.7835	G	-0.005	0.0015	0.000599	0.0005	0.0131	0.9269
CompGaming>SCZ	Both	rs3735125	T	0.5889	C	0.0043	0.0016	0.00798	-0.0069	0.0147	0.2759
CompGaming>SCZ	Both	rs3740685	T	0.401	C	0.0066	0.0013	3.55e-07	-0.0051	0.0115	0.3041
CompGaming>SCZ	Both	rs3749193	G	0.872	A	-0.0045	0.0015	0.00248	0.0054	0.0139	0.3718
CompGaming>SCZ	Both	rs375005	C	0.8083	T	-0.0044	0.0013	0.000768	-0.0047	0.0117	0.3506
CompGaming>SCZ	Both	rs3757589	A	0.4728	G	-0.0061	0.0012	3.46e-07	0.0031	0.012	0.5569
CompGaming>SCZ	Both	rs3771384	G	0.9399	A	0.044	0.0119	0.000204	-0.0025	0.0414	0.8879
CompGaming>SCZ	Both	rs3773663	A	0.5831	G	0.0049	0.0012	4.16e-05	0.0026	0.0107	0.5777
CompGaming>SCZ	Both	rs3775403	C	0.1526	T	-0.0066	0.0017	0.000141	0.0055	0.0162	0.4349
CompGaming>SCZ	Both	rs3784940	A	0.9814	G	-0.0141	0.0044	0.00127	0	0.0386	0.9973
CompGaming>SCZ	Both	rs3786689	A	0.3121	T	0.0052	0.0012	3.3e-05	-0.005	0.0116	0.3201
CompGaming>SCZ	Both	rs3796213	T	0.7881	C	0.0185	0.0047	8.91e-05	-0.002	0.032	0.882
CompGaming>SCZ	Both	rs3807770	T	0.0783	G	-0.0074	0.0022	0.00066	0.0001	0.0202	0.9917
CompGaming>SCZ	Both	rs3849306	T	0.8123	G	0.0054	0.0017	0.00118	0.0121	0.0148	0.06022
CompGaming>SCZ	Both	rs3851995	T	0.9635	C	-0.0092	0.0021	9.93e-06	-0.0089	0.019	0.2816
CompGaming>SCZ	Both	rs3851997	T	0.5178	C	-0.0037	0.0012	0.00147	0.0036	0.0105	0.43
CompGaming>SCZ	Both	rs386406	T	0.4103	G	0.0048	0.0012	7.87e-05	-0.0056	0.0109	0.2353
CompGaming>SCZ	Both	rs3892901	A	0.4024	G	-0.0056	0.0012	4.13e-06	0.0056	0.0114	0.2601
CompGaming>SCZ	Both	rs3910448	G	0.9257	A	0.0064	0.0015	1.29e-05	0.0013	0.0136	0.8318
CompGaming>SCZ	Both	rs3919954	T	0.595	C	-0.0076	0.0018	3.55e-05	0.0029	0.0157	0.674
CompGaming>SCZ	Both	rs4017425	T	0.4255	C	-0.007	0.0012	2.4e-09	-0.0009	0.0106	0.8503
CompGaming>SCZ	Both	rs4072527	C	0.4583	T	0.0047	0.0013	0.000223	-0.0095	0.0113	0.05414
CompGaming>SCZ	Both	rs4113587	G	0.4687	T	0.0066	0.0012	3.08e-08	-0.0198	0.0106	1.85e-05
CompGaming>SCZ	Both	rs41281559	T	0.9914	C	0.016	0.0042	0.000116	0.007	0.0467	0.7293
CompGaming>SCZ	Both	rs41283638	T	0.9778	C	-0.0079	0.0024	0.00109	-0.0092	0.0232	0.3608
CompGaming>SCZ	Both	rs41296145	C	0.987	T	-0.0091	0.0032	0.0052	0.0159	0.0297	0.2189
CompGaming>SCZ	Both	rs4146338	T	0.1156	C	-0.0101	0.0018	1.44e-08	0.0276	0.017	0.0001888
CompGaming>SCZ	Both	rs4147225	G	0.3978	A	0.0057	0.0012	1.5e-06	0.0078	0.011	0.1038
CompGaming>SCZ	Both	rs4149542	G	0.8259	A	-0.0069	0.0018	0.000143	0.0091	0.0157	0.1828
CompGaming>SCZ	Both	rs4242374	A	0.7352	G	-0.0043	0.0013	0.00118	-0.0036	0.0119	0.4842
CompGaming>SCZ	Both	rs4307544	C	0.9257	T	-0.006	0.0019	0.00184	0.0175	0.018	0.02467
CompGaming>SCZ	Both	rs432002	C	0.0779	T	-0.0081	0.0016	2.13e-07	-0.0089	0.0144	0.1513
CompGaming>SCZ	Both	rs4334063	C	0.6947	G	0.0059	0.0013	1.04e-05	-0.0077	0.0118	0.1334
CompGaming>SCZ	Both	rs4334396	T	0.2706	C	-0.0071	0.0015	1.98e-06	-0.0049	0.0136	0.4079
CompGaming>SCZ	Both	rs437824	G	0.9934	A	0.0101	0.0029	0.000587	0.0215	0.0373	0.1844
CompGaming>SCZ	Both	rs4378602	A	0.4736	G	-0.0049	0.0012	3.78e-05	-0.0066	0.0107	0.1591
CompGaming>SCZ	Both	rs438005	C	0.1152	T	-0.0123	0.0036	0.000588	0.0137	0.0329	0.3378
CompGaming>SCZ	Both	rs4434479	A	0.7654	G	0.0046	0.0013	0.000431	0.0019	0.0116	0.7144
CompGaming>SCZ	Both	rs443599	C	0.3381	T	-0.0033	0.0012	0.00679	0.0081	0.0111	0.09414
CompGaming>SCZ	Both	rs4447734	T	0.1665	C	0.0044	0.0014	0.00136	-0.002	0.0124	0.719
CompGaming>SCZ	Both	rs4451538	G	0.8796	C	-0.0047	0.0014	0.000743	0.0001	0.0131	0.9864
CompGaming>SCZ	Both	rs4462982	C	0.4922	T	0.0062	0.0012	2.74e-07	-0.0038	0.0108	0.4156
CompGaming>SCZ	Both	rs4472039	C	0.3806	T	0.0049	0.0012	3.09e-05	0.0112	0.0105	0.01419
CompGaming>SCZ	Both	rs4480762	G	0.6102	A	0.0043	0.0012	0.000356	-0.0114	0.0108	0.01566
CompGaming>SCZ	Both	rs4481139	T	0.4968	C	0.0043	0.0012	0.000334	0.0034	0.0113	0.4873
CompGaming>SCZ	Both	rs4499350	G	0.7488	A	0.0036	0.0013	0.00615	-0.0038	0.0118	0.4529
CompGaming>SCZ	Both	rs451294	A	0.0198	G	-0.0099	0.0031	0.00147	-0.0241	0.0283	0.04995
CompGaming>SCZ	Both	rs4531886	C	0.777	T	-0.0041	0.0013	0.00148	-0.0069	0.0116	0.1722
CompGaming>SCZ	Both	rs4566417	G	0.7486	A	-0.0056	0.0014	4.33e-05	0.0034	0.0125	0.5302
CompGaming>SCZ	Both	rs4597839	T	0.5405	C	0.0055	0.0014	6.84e-05	0.0019	0.0121	0.7231
CompGaming>SCZ	Both	rs460526	G	0.8265	T	-0.0075	0.0019	0.000116	0.0048	0.0174	0.5257
CompGaming>SCZ	Both	rs4611010	C	0.399	A	0.0044	0.0012	0.000247	-0.0136	0.0106	0.002992
CompGaming>SCZ	Both	rs4638450	G	0.872	T	0.0242	0.0056	1.42e-05	0.0187	0.0464	0.3544
CompGaming>SCZ	Both	rs4652675	A	0.4022	G	-0.0046	0.0013	0.000326	-0.006	0.0116	0.2331
CompGaming>SCZ	Both	rs4667695	A	0.7772	C	-0.0059	0.002	0.00253	0.0089	0.0177	0.2487
CompGaming>SCZ	Both	rs4670071	C	0.9067	T	-0.0062	0.0017	0.000226	0.0007	0.0164	0.9162
CompGaming>SCZ	Both	rs4671411	A	0.7057	G	0.0054	0.0012	1.05e-05	0.0022	0.011	0.6493
CompGaming>SCZ	Both	rs4691372	T	0.2121	C	-0.0045	0.0014	0.00133	-0.0003	0.0127	0.9601
CompGaming>SCZ	Both	rs4705895	C	0.5134	T	0.0068	0.0014	1.1e-06	-0.009	0.0121	0.08704
CompGaming>SCZ	Both	rs4724944	A	0.5821	G	-0.0038	0.0012	0.0018	0.0114	0.0117	0.02486
CompGaming>SCZ	Both	rs4725984	C	0.2139	T	0.0038	0.0012	0.00193	0.0075	0.0115	0.1338
CompGaming>SCZ	Both	rs4734730	G	0.8371	A	0.0057	0.0013	1.79e-05	0.0048	0.0121	0.3615
CompGaming>SCZ	Both	rs4759633	T	0.9972	C	0.026	0.0089	0.00345	0.0226	0.048	0.2787
CompGaming>SCZ	Both	rs4770471	A	0.8009	G	0.0039	0.0013	0.00283	-0.0045	0.0119	0.3901
CompGaming>SCZ	Both	rs4777757	T	0.5939	C	0.0042	0.0012	0.000678	-0.0083	0.0113	0.09054
CompGaming>SCZ	Both	rs477780	C	0.8113	T	0.0043	0.0012	0.000513	0.0004	0.0115	0.9286
CompGaming>SCZ	Both	rs4794734	C	0.267	T	-0.0064	0.0014	1.91e-06	-0.0125	0.0122	0.0181
CompGaming>SCZ	Both	rs4836878	C	0.2901	T	0.0052	0.0014	0.000183	-0.0013	0.0124	0.8153
CompGaming>SCZ	Both	rs4845653	A	0.8263	G	0.0051	0.0017	0.00273	-0.0112	0.0152	0.08939
CompGaming>SCZ	Both	rs4848547	G	0.3377	A	-0.005	0.0012	5.99e-05	0.0058	0.0111	0.2285
CompGaming>SCZ	Both	rs4851392	G	0.1276	A	0.0042	0.0013	0.00124	0.001	0.012	0.8393
CompGaming>SCZ	Both	rs4864450	G	0.4744	A	0.0054	0.0013	5.56e-05	0.0007	0.0121	0.899
CompGaming>SCZ	Both	rs4879500	C	0.2476	T	0.0085	0.0022	7.41e-05	0.013	0.0179	0.09488
CompGaming>SCZ	Both	rs4901060	C	0.8802	T	0.0059	0.002	0.00292	0.0149	0.0191	0.07411
CompGaming>SCZ	Both	rs4906965	C	0.9141	T	-0.0053	0.0015	0.00046	-0.005	0.0142	0.4127
CompGaming>SCZ	Both	rs4907102	G	0.4856	A	0.0043	0.0012	0.000262	0.0095	0.0107	0.04141
CompGaming>SCZ	Both	rs4909552	A	0.8486	G	0.0057	0.0015	9.02e-05	-0.0121	0.0134	0.03704
CompGaming>SCZ	Both	rs4915880	T	0.6573	C	0.0032	0.0012	0.00885	0.0074	0.011	0.1179
CompGaming>SCZ	Both	rs4921565	C	0.7618	G	0.0241	0.0079	0.0023	-0.003	0.0362	0.8508
CompGaming>SCZ	Both	rs4922033	T	0.7612	C	-0.0061	0.0012	8.31e-07	0.0073	0.0114	0.1384
CompGaming>SCZ	Both	rs4924214	C	0.6196	T	0.0037	0.0014	0.00578	-0.0049	0.0123	0.3591
CompGaming>SCZ	Both	rs4940264	T	0.0501	G	0.0052	0.0018	0.0043	-0.0086	0.0177	0.259
CompGaming>SCZ	Both	rs4959575	T	0.5341	G	0.0032	0.0012	0.00764	-0.0016	0.0108	0.7233
CompGaming>SCZ	Both	rs496356	C	0.8323	T	-0.0093	0.002	3.71e-06	0.0129	0.0181	0.1009
CompGaming>SCZ	Both	rs4965194	C	0.3151	T	0.0053	0.0016	0.000965	-0.0077	0.0144	0.2148
CompGaming>SCZ	Both	rs4971711	C	0.5002	T	-0.0062	0.0013	2.62e-06	0.005	0.0116	0.3255
CompGaming>SCZ	Both	rs517542	T	0.3684	C	0.0038	0.0012	0.00152	-0.0056	0.0106	0.2216
CompGaming>SCZ	Both	rs535591	A	0.1701	G	-0.0078	0.0014	6.74e-08	-0.0129	0.0133	0.02513
CompGaming>SCZ	Both	rs55668363	A	0.0811	G	0.0116	0.0014	2.95e-16	-0.0202	0.014	0.0009155
CompGaming>SCZ	Both	rs55733818	C	0.7189	T	0.0069	0.0022	0.00154	0.0151	0.018	0.05359
CompGaming>SCZ	Both	rs55793647	A	0.8744	C	0.0042	0.0012	0.00057	0.0047	0.0114	0.3451
CompGaming>SCZ	Both	rs55895702	T	0.9539	C	-0.0113	0.0041	0.00598	-0.003	0.0411	0.8659
CompGaming>SCZ	Both	rs559298	G	0.9657	A	-0.0083	0.0022	0.000181	-0.0006	0.0211	0.9511
CompGaming>SCZ	Both	rs56034261	T	0.8051	C	0.0072	0.0017	1.48e-05	0.0093	0.0149	0.1507
CompGaming>SCZ	Both	rs56102101	T	0.8584	C	0.008	0.0017	1.48e-06	-0.0127	0.0152	0.05337
CompGaming>SCZ	Both	rs56162037	C	0.979	T	0.0077	0.0023	0.000856	-0.013	0.0224	0.1807
CompGaming>SCZ	Both	rs56229205	A	0.9024	G	0.0163	0.0058	0.00478	-0.0132	0.0389	0.4356
CompGaming>SCZ	Both	rs56242838	A	0.5773	G	-0.004	0.0015	0.00839	0.0003	0.0135	0.9661
CompGaming>SCZ	Both	rs56265641	G	0.9776	C	-0.0099	0.0026	0.000135	-0.0266	0.0219	0.005027
CompGaming>SCZ	Both	rs56276146	G	0.8842	C	-0.0056	0.0015	0.00012	-0.0006	0.0137	0.9269
CompGaming>SCZ	Both	rs56673346	T	0.88	G	-0.0055	0.002	0.00468	0.0115	0.0174	0.128
CompGaming>SCZ	Both	rs56840172	G	0.6999	C	-0.0038	0.0013	0.0032	-0.0094	0.0119	0.06784
CompGaming>SCZ	Both	rs56923752	A	0.9012	G	-0.0157	0.0039	5.24e-05	0.0061	0.0347	0.6858
CompGaming>SCZ	Both	rs57029809	T	0.8201	C	-0.0037	0.0013	0.00306	0.0083	0.0115	0.09836
CompGaming>SCZ	Both	rs5754601	C	0.4223	T	-0.0049	0.0012	4.7e-05	0.0058	0.0108	0.212
CompGaming>SCZ	Both	rs5755241	T	0.4525	C	0.0056	0.0013	1.03e-05	-0.0034	0.0114	0.4886
CompGaming>SCZ	Both	rs5759739	A	0.8157	G	-0.0059	0.0019	0.00199	-0.0056	0.0191	0.4986
CompGaming>SCZ	Both	rs57668808	T	0.9531	G	0.015	0.0045	0.000941	0.0371	0.0596	0.1517
CompGaming>SCZ	Both	rs57812299	G	0.9111	A	0.0093	0.0027	0.000619	-0.0105	0.0253	0.3395
CompGaming>SCZ	Both	rs57899009	T	0.7941	C	-0.0078	0.0022	0.000501	0.001	0.0253	0.9251
CompGaming>SCZ	Both	rs58030432	A	0.9271	T	-0.0203	0.0072	0.00503	0.0422	0.0635	0.1263
CompGaming>SCZ	Both	rs58059542	T	0.6659	G	-0.0059	0.0015	7.21e-05	-0.0007	0.0132	0.9074
CompGaming>SCZ	Both	rs58201610	T	0.874	C	0.0094	0.0034	0.00607	-0.0071	0.0281	0.5616
CompGaming>SCZ	Both	rs58811592	A	0.8728	G	0.0087	0.0021	2.73e-05	-0.0038	0.0195	0.6502
CompGaming>SCZ	Both	rs58822673	A	0.6278	G	0.0045	0.0012	0.000147	0.006	0.011	0.2051
CompGaming>SCZ	Both	rs58989684	T	0.8305	A	0.0061	0.0013	1.04e-06	0.0068	0.0115	0.1736
CompGaming>SCZ	Both	rs59001256	C	0.4485	T	-0.0042	0.0012	0.000386	0.01	0.0121	0.05713
CompGaming>SCZ	Both	rs59363340	T	0.8339	C	-0.0071	0.0017	3.62e-05	0.0124	0.0156	0.06774
CompGaming>SCZ	Both	rs59428494	A	0.901	C	0.0058	0.0015	0.000164	0.0059	0.0142	0.3425
CompGaming>SCZ	Both	rs596547	C	0.6705	A	-0.004	0.0012	0.000906	-0.0053	0.0109	0.256
CompGaming>SCZ	Both	rs6011802	G	0.3421	T	-0.0049	0.0012	5.28e-05	-0.0075	0.0112	0.1221
CompGaming>SCZ	Both	rs6012246	C	0.7644	T	0.0067	0.0016	2.39e-05	-0.0007	0.0139	0.9163
CompGaming>SCZ	Both	rs6017427	A	0.8484	G	0.007	0.0017	3.44e-05	-0.0103	0.0156	0.1257
CompGaming>SCZ	Both	rs60515986	G	0.7782	A	0.0078	0.0025	0.00197	0.0103	0.0213	0.263
CompGaming>SCZ	Both	rs60563535	A	0.7963	G	-0.008	0.0018	7.54e-06	0.0198	0.0163	0.005185
CompGaming>SCZ	Both	rs6062234	T	0.5236	C	-0.004	0.0012	0.000698	0.0036	0.0107	0.4383
CompGaming>SCZ	Both	rs6071988	C	0.992	T	-0.0108	0.0039	0.00544	0.0029	0.0368	0.857
CompGaming>SCZ	Both	rs60967684	A	0.9253	G	-0.008	0.0018	9.86e-06	0.0086	0.0172	0.2502
CompGaming>SCZ	Both	rs610480	G	0.1787	A	0.006	0.0014	1.7e-05	-0.0105	0.0131	0.06433
CompGaming>SCZ	Both	rs61162043	G	0.4886	A	0.0083	0.0012	8.27e-12	-0.007	0.011	0.1413
CompGaming>SCZ	Both	rs61668542	G	0.749	T	0.0063	0.0018	0.000336	-0.0076	0.0157	0.2646
CompGaming>SCZ	Both	rs61703386	C	0.868	T	0.0046	0.0016	0.0054	-0.0045	0.0153	0.4947
CompGaming>SCZ	Both	rs61857277	A	0.9619	G	0.0079	0.0017	4.6e-06	0.0109	0.0159	0.1117
CompGaming>SCZ	Both	rs61928285	T	0.9655	G	-0.0117	0.0045	0.00947	-0.0527	0.049	0.01321
CompGaming>SCZ	Both	rs61972052	A	0.9667	G	-0.0062	0.0021	0.00348	-0.0214	0.0203	0.01544
CompGaming>SCZ	Both	rs61975801	A	0.9413	G	0.0085	0.0019	5.89e-06	-0.0101	0.0165	0.159
CompGaming>SCZ	Both	rs62003775	G	0.8209	A	0.0054	0.0015	0.000218	0.0017	0.0137	0.7673
CompGaming>SCZ	Both	rs62041759	C	0.9966	T	0.0207	0.005	3.61e-05	0.0412	0.0559	0.08998
CompGaming>SCZ	Both	rs62073988	T	0.8321	C	0.0076	0.0014	1.44e-07	-0.0001	0.0152	0.9894
CompGaming>SCZ	Both	rs62124758	T	0.9287	C	0.0065	0.0017	0.00012	-0.0019	0.0171	0.7981
CompGaming>SCZ	Both	rs62132063	T	0.8976	C	0.0076	0.0023	0.00123	0.0049	0.0208	0.5857
CompGaming>SCZ	Both	rs62156558	T	0.6569	G	-0.0058	0.0013	9.98e-06	-0.0037	0.0119	0.4768
CompGaming>SCZ	Both	rs62171736	T	0.9882	G	0.0111	0.0032	0.000526	0.0048	0.0348	0.7497
CompGaming>SCZ	Both	rs62178186	A	0.9583	G	0.013	0.0033	6.56e-05	0.0031	0.0295	0.8074
CompGaming>SCZ	Both	rs62228342	G	0.9569	A	0.0063	0.0019	0.00111	0.0113	0.0189	0.1682
CompGaming>SCZ	Both	rs62249072	T	0.9515	C	-0.0057	0.0018	0.00169	0.0071	0.0171	0.3374
CompGaming>SCZ	Both	rs62265525	T	0.9738	G	-0.009	0.0025	0.000421	-0.0127	0.0263	0.2643
CompGaming>SCZ	Both	rs62290636	G	0.7955	C	0.0065	0.0013	3.96e-07	0.0069	0.0122	0.1944
CompGaming>SCZ	Both	rs62327216	C	0.9978	G	0.0183	0.0066	0.00533	-0.0306	0.0495	0.1548
CompGaming>SCZ	Both	rs62362309	C	0.9571	T	-0.0082	0.0031	0.00828	0.0076	0.029	0.5462
CompGaming>SCZ	Both	rs62365662	C	0.7434	T	0.005	0.0012	4.19e-05	-0.0139	0.0112	0.004166
CompGaming>SCZ	Both	rs62371885	A	0.9527	G	0.0133	0.0036	0.000211	0.0089	0.0304	0.4999
CompGaming>SCZ	Both	rs62376944	G	0.9906	A	0.0136	0.0032	2.06e-05	-0.0147	0.0363	0.3494
CompGaming>SCZ	Both	rs62387742	A	0.99	G	-0.0101	0.0037	0.00711	-0.0391	0.0334	0.006913
CompGaming>SCZ	Both	rs62431235	C	0.8464	T	0.0042	0.0015	0.00445	-0.008	0.0135	0.1719
CompGaming>SCZ	Both	rs62449583	T	0.992	C	-0.0132	0.0038	0.000468	-0.0149	0.0418	0.4105
CompGaming>SCZ	Both	rs62510682	T	0.7829	G	-0.0041	0.0012	0.000829	-0.0115	0.0117	0.0241
CompGaming>SCZ	Both	rs62553134	C	0.9575	T	0.0097	0.0029	0.000915	-0.0001	0.0256	0.9905
CompGaming>SCZ	Both	rs62622771	C	0.9924	G	-0.0132	0.004	0.000919	-0.016	0.0392	0.3457
CompGaming>SCZ	Both	rs630410	A	0.5655	G	-0.0051	0.0013	8.03e-05	0.0061	0.0117	0.2305
CompGaming>SCZ	Both	rs6414163	C	0.0625	A	0.0072	0.0019	9.53e-05	0.0034	0.0174	0.6499
CompGaming>SCZ	Both	rs6425886	C	0.3189	T	0.0055	0.0013	3.89e-05	0.0043	0.0118	0.4031
CompGaming>SCZ	Both	rs6431621	A	0.3656	T	0.0046	0.0014	0.000839	0.0079	0.0126	0.1469
CompGaming>SCZ	Both	rs6444635	A	0.8764	G	0.0109	0.0042	0.00833	0.0075	0.034	0.6109
CompGaming>SCZ	Both	rs6462753	T	0.7143	G	0.0055	0.0014	4.5e-05	0.0105	0.0126	0.0543
CompGaming>SCZ	Both	rs6467105	G	0.7384	C	0.0045	0.0014	0.00152	0.0025	0.0128	0.6518
CompGaming>SCZ	Both	rs6477110	T	0.2724	G	0.0044	0.0014	0.00116	-0.001	0.0121	0.8469
CompGaming>SCZ	Both	rs6480216	G	0.0885	A	-0.0051	0.0014	0.00031	0.0049	0.0132	0.3968
CompGaming>SCZ	Both	rs6480601	C	0.373	T	-0.0047	0.0013	0.000206	0.0041	0.0116	0.4167
CompGaming>SCZ	Both	rs6492924	A	0.2833	G	0.0071	0.0021	0.00055	0.0018	0.0172	0.812
CompGaming>SCZ	Both	rs6500993	G	0.7336	A	-0.0044	0.0015	0.003	-0.001	0.0135	0.8634
CompGaming>SCZ	Both	rs6503859	G	0.7009	C	0.0054	0.0015	0.000418	0.0201	0.0132	0.0004429
CompGaming>SCZ	Both	rs650676	T	0.3482	C	0.0046	0.0012	0.00022	0.003	0.0112	0.5342
CompGaming>SCZ	Both	rs6510752	C	0.4069	T	-0.0043	0.0012	0.000265	0.0014	0.0124	0.7954
CompGaming>SCZ	Both	rs6531940	T	0.8566	C	-0.0047	0.0013	0.000273	0.0063	0.0121	0.2296
CompGaming>SCZ	Both	rs6549865	T	0.7584	C	-0.0081	0.0022	0.000248	0.0066	0.0184	0.4066
CompGaming>SCZ	Both	rs655856	A	0.3986	G	0.0037	0.0012	0.00279	-0.0139	0.0111	0.003705
CompGaming>SCZ	Both	rs6573102	A	0.5304	G	0.0032	0.0012	0.00693	-0.001	0.0107	0.8229
CompGaming>SCZ	Both	rs6573468	A	0.613	G	0.0041	0.0015	0.00643	-0.0038	0.0134	0.5115
CompGaming>SCZ	Both	rs6577445	T	0.267	C	0.004	0.0013	0.00186	-0.0015	0.0123	0.7741
CompGaming>SCZ	Both	rs658580	A	0.761	C	0.0041	0.0013	0.00148	0.0059	0.0125	0.2814
CompGaming>SCZ	Both	rs6591901	T	0.7578	C	0.0072	0.0022	0.000944	-0.0145	0.0179	0.06111
CompGaming>SCZ	Both	rs6597722	T	0.4018	C	0.006	0.0013	1.57e-06	0.0033	0.0117	0.5075
CompGaming>SCZ	Both	rs66468544	T	0.8227	C	-0.0067	0.0014	1.38e-06	-0.0024	0.0125	0.6568
CompGaming>SCZ	Both	rs66495164	T	0.9872	A	-0.0093	0.003	0.00167	0.0024	0.0294	0.8496
CompGaming>SCZ	Both	rs6669948	G	0.1184	T	0.0058	0.0014	5.23e-05	-0.0079	0.0133	0.1729
CompGaming>SCZ	Both	rs66722558	T	0.7716	G	-0.0093	0.0026	0.000275	0.0046	0.0203	0.6023
CompGaming>SCZ	Both	rs6679902	T	0.8307	C	-0.0109	0.0033	0.000945	0.0169	0.0257	0.1302
CompGaming>SCZ	Both	rs6682471	A	0.6635	C	0.0036	0.0012	0.00263	0.0053	0.0112	0.282
CompGaming>SCZ	Both	rs66866162	C	0.9878	T	0.0107	0.0029	0.000192	0.0008	0.0308	0.9507
CompGaming>SCZ	Both	rs66914621	T	0.6681	A	-0.0044	0.0013	0.000774	-0.0009	0.0115	0.852
CompGaming>SCZ	Both	rs6711582	G	0.1961	A	0.0059	0.0012	1.66e-06	-0.0013	0.0112	0.7851
CompGaming>SCZ	Both	rs6711772	T	0.7891	C	-0.0063	0.0015	3.82e-05	0.003	0.0149	0.649
CompGaming>SCZ	Both	rs67280079	A	0.8247	G	-0.0056	0.0015	0.000128	0.0036	0.014	0.5578
CompGaming>SCZ	Both	rs6749727	C	0.0635	G	0.0126	0.0043	0.003	0.0191	0.0377	0.2438
CompGaming>SCZ	Both	rs67507026	A	0.9345	G	0.0098	0.0036	0.00688	-0.0067	0.0319	0.63
CompGaming>SCZ	Both	rs6752733	T	0.9167	C	-0.0134	0.0042	0.0016	0.0099	0.0383	0.5508
CompGaming>SCZ	Both	rs6759015	G	0.4353	A	0.0045	0.0012	0.000189	-0.0064	0.0109	0.1781
CompGaming>SCZ	Both	rs6764182	G	0.9105	C	-0.0048	0.0016	0.0028	-0.0096	0.0156	0.1597
CompGaming>SCZ	Both	rs6804404	T	0.7851	C	-0.0076	0.002	9.56e-05	-0.0043	0.017	0.5599
CompGaming>SCZ	Both	rs6809132	C	0.4677	T	-0.0038	0.0012	0.00151	0.0045	0.0108	0.3391
CompGaming>SCZ	Both	rs6810667	T	0.5875	C	0.0043	0.0014	0.00201	-0.0102	0.0128	0.06569
CompGaming>SCZ	Both	rs6815538	T	0.0821	C	-0.0081	0.0029	0.00474	-0.0002	0.0267	0.9859
CompGaming>SCZ	Both	rs6838916	A	0.2879	C	0.0038	0.0013	0.0036	0.003	0.0123	0.5785
CompGaming>SCZ	Both	rs6839924	A	0.8383	G	0.025	0.0069	0.000288	0.0023	0.0499	0.9133
CompGaming>SCZ	Both	rs6876075	A	0.8548	G	0.0054	0.0014	7.54e-05	-0.0058	0.0127	0.2904
CompGaming>SCZ	Both	rs6891980	A	0.8658	G	0.0071	0.0018	5.32e-05	0.0073	0.0159	0.2886
CompGaming>SCZ	Both	rs6895118	G	0.5076	A	0.0047	0.0012	0.000173	-0.0014	0.012	0.7897
CompGaming>SCZ	Both	rs6901419	G	0.7821	A	0.0095	0.0036	0.00892	0.0066	0.0349	0.6621
CompGaming>SCZ	Both	rs6926543	T	0.4607	G	-0.0055	0.0012	7.9e-06	0.0009	0.011	0.8456
CompGaming>SCZ	Both	rs6976843	T	0.7306	C	0.0048	0.0012	7.21e-05	-0.0008	0.0111	0.8689
CompGaming>SCZ	Both	rs6987853	C	0.2879	T	-0.0049	0.0012	5.23e-05	0.0108	0.0109	0.02319
CompGaming>SCZ	Both	rs7021349	A	0.6152	G	0.0056	0.0014	4.26e-05	0.0047	0.0121	0.3702
CompGaming>SCZ	Both	rs702815	T	0.1919	C	-0.0038	0.0013	0.00358	0.0051	0.012	0.3279
CompGaming>SCZ	Both	rs7070654	T	0.606	C	0.0056	0.0012	7.27e-06	0.0105	0.0113	0.03296
CompGaming>SCZ	Both	rs7072276	T	0.7171	C	0.0068	0.0015	5.62e-06	-0.0058	0.0135	0.3191
CompGaming>SCZ	Both	rs7075904	G	0.7167	C	0.0053	0.0013	3.63e-05	0.0185	0.0118	0.0003185
CompGaming>SCZ	Both	rs708723	T	0.5853	C	-0.0053	0.0012	7.4e-06	-0.0013	0.0106	0.7739
CompGaming>SCZ	Both	rs7095472	G	0.5659	A	0.0061	0.0012	2.42e-07	-0.0007	0.0109	0.8761
CompGaming>SCZ	Both	rs7099542	G	0.0204	A	-0.0172	0.0066	0.00947	-0.0301	0.0536	0.1952
CompGaming>SCZ	Both	rs7103627	G	0.7278	A	0.0088	0.0013	3.59e-11	-0.0132	0.0119	0.01079
CompGaming>SCZ	Both	rs7110102	G	0.3337	A	-0.0037	0.0012	0.00186	-0.004	0.011	0.3962
CompGaming>SCZ	Both	rs7129680	A	0.6068	C	-0.0056	0.0012	2.91e-06	-0.0082	0.011	0.08638
CompGaming>SCZ	Both	rs71330783	T	0.8916	C	0.0056	0.0015	0.000167	0.0022	0.0144	0.7258
CompGaming>SCZ	Both	rs71429608	C	0.9918	T	0.0095	0.0034	0.00535	-0.0109	0.0388	0.5198
CompGaming>SCZ	Both	rs7145735	G	0.6611	A	0.006	0.0016	0.000132	0.0128	0.0138	0.03339
CompGaming>SCZ	Both	rs7146019	G	0.2061	A	-0.0055	0.0012	4.22e-06	0.0195	0.0115	8.94e-05
CompGaming>SCZ	Both	rs71472434	C	0.894	T	0.0084	0.0024	0.000486	0.0075	0.0205	0.4002
CompGaming>SCZ	Both	rs71514241	G	0.3924	A	-0.006	0.0015	8.37e-05	0.0017	0.0134	0.7734
CompGaming>SCZ	Both	rs715964	C	0.5657	T	-0.0047	0.0012	0.000107	0.0111	0.0108	0.01852
CompGaming>SCZ	Both	rs7162685	T	0.254	C	0.0056	0.0012	4.27e-06	-0.0094	0.0113	0.05609
CompGaming>SCZ	Both	rs7167996	C	0.7702	T	0.0041	0.0012	0.000657	-0.0087	0.0109	0.06644
CompGaming>SCZ	Both	rs7170976	T	0.5236	C	0.0045	0.0012	0.000253	0.0066	0.011	0.1699
CompGaming>SCZ	Both	rs7180214	T	0.2484	C	-0.0092	0.0018	4.89e-07	0.0245	0.0165	0.0006016
CompGaming>SCZ	Both	rs7188540	C	0.7586	G	0.0041	0.0013	0.00161	-0.0004	0.0119	0.9322
CompGaming>SCZ	Both	rs7203781	G	0.5116	T	-0.0041	0.0012	0.000589	-0.0017	0.0106	0.7131
CompGaming>SCZ	Both	rs7217335	A	0.8367	G	0.0042	0.0015	0.00588	-0.0019	0.0136	0.7466
CompGaming>SCZ	Both	rs7218687	C	0.5875	T	0.0051	0.0013	5.95e-05	0.0047	0.0113	0.3385
CompGaming>SCZ	Both	rs72478272	C	0.8325	T	0.0169	0.0046	0.000277	0.0013	0.0274	0.9131
CompGaming>SCZ	Both	rs72627912	C	0.9259	T	0.0134	0.0051	0.00859	-0.0017	0.036	0.9106
CompGaming>SCZ	Both	rs72634232	C	0.904	T	-0.0066	0.0021	0.00157	-0.0041	0.02	0.6356
CompGaming>SCZ	Both	rs72657290	T	0.9327	A	0.005	0.0019	0.00656	0.0045	0.0173	0.5475
CompGaming>SCZ	Both	rs72664801	C	0.9744	T	-0.0068	0.0023	0.00366	-0.0028	0.0219	0.7711
CompGaming>SCZ	Both	rs72683880	C	0.9942	A	0.0123	0.0045	0.00636	-0.0044	0.0399	0.8009
CompGaming>SCZ	Both	rs72700085	A	0.97	C	0.0075	0.0026	0.00454	0.0093	0.0256	0.4042
CompGaming>SCZ	Both	rs72702190	G	0.6853	A	0.0043	0.0013	0.000868	0.0118	0.0117	0.02073
CompGaming>SCZ	Both	rs72706084	T	0.9259	C	-0.0059	0.002	0.00307	0.0185	0.018	0.01767
CompGaming>SCZ	Both	rs72718997	C	0.9934	T	-0.0166	0.005	0.000825	-0.0031	0.0517	0.8911
CompGaming>SCZ	Both	rs72719320	G	0.9928	T	0.0126	0.0031	3.77e-05	0.0007	0.0294	0.9543
CompGaming>SCZ	Both	rs72729455	G	0.9904	A	0.0145	0.005	0.0037	-0.0307	0.0517	0.1714
CompGaming>SCZ	Both	rs7275507	G	0.3816	A	-0.0033	0.0012	0.00494	-0.0004	0.0107	0.9305
CompGaming>SCZ	Both	rs72772933	A	0.9113	G	0.0158	0.0048	0.000901	0.0052	0.0325	0.7139
CompGaming>SCZ	Both	rs72773224	T	0.9928	C	-0.0167	0.0038	1.05e-05	-0.0051	0.0351	0.7393
CompGaming>SCZ	Both	rs7277627	T	0.7893	G	0.0077	0.0015	1.3e-07	-0.0081	0.0136	0.1718
CompGaming>SCZ	Both	rs72786958	A	0.992	G	-0.011	0.004	0.00645	-0.0238	0.0411	0.1833
CompGaming>SCZ	Both	rs72803627	G	0.9319	A	-0.0115	0.0033	0.0005	0.0139	0.0277	0.2467
CompGaming>SCZ	Both	rs72804246	T	0.9048	C	-0.0083	0.0017	1.71e-06	-0.0017	0.0157	0.7967
CompGaming>SCZ	Both	rs72818230	A	0.8814	G	0.0094	0.0019	9.14e-07	-0.0072	0.0169	0.3261
CompGaming>SCZ	Both	rs72824209	G	0.9822	C	-0.0136	0.0048	0.00472	-0.0056	0.0445	0.7723
CompGaming>SCZ	Both	rs72829106	A	0.8668	G	0.0051	0.0013	0.000108	-0.0125	0.0124	0.02006
CompGaming>SCZ	Both	rs72830245	G	0.8528	T	-0.0061	0.0016	0.000164	0.0034	0.0143	0.583
CompGaming>SCZ	Both	rs72833611	G	0.8783	C	0.007	0.0017	6.27e-05	-0.0025	0.0159	0.7202
CompGaming>SCZ	Both	rs72835353	G	0.858	T	-0.0066	0.0022	0.00291	0.0211	0.0167	0.003702
CompGaming>SCZ	Both	rs72841447	A	0.98	G	-0.0092	0.003	0.0019	-0.0082	0.0305	0.5371
CompGaming>SCZ	Both	rs72845152	A	0.9155	G	-0.0066	0.0017	6.62e-05	0.0046	0.0154	0.4931
CompGaming>SCZ	Both	rs72850341	A	0.989	G	0.0114	0.0043	0.00724	0.0047	0.0442	0.8052
CompGaming>SCZ	Both	rs72852007	T	0.8698	G	-0.0063	0.0018	0.000433	-0.0232	0.0167	0.001315
CompGaming>SCZ	Both	rs72855627	T	0.7933	G	0.0062	0.0014	8.35e-06	-0.0125	0.0131	0.02832
CompGaming>SCZ	Both	rs72856516	A	0.8996	G	-0.0034	0.0013	0.0094	-0.0054	0.0123	0.3113
CompGaming>SCZ	Both	rs72996221	A	0.9816	G	0.0091	0.0033	0.00625	-0.0014	0.033	0.9233
CompGaming>SCZ	Both	rs73004378	A	0.9922	G	0.0136	0.0034	5.2e-05	-0.0157	0.0335	0.2806
CompGaming>SCZ	Both	rs7301217	A	0.5389	G	0.0053	0.0012	8.01e-06	-0.008	0.0107	0.08282
CompGaming>SCZ	Both	rs73029102	T	0.9898	C	0.0084	0.0029	0.00351	-0.0121	0.0388	0.4718
CompGaming>SCZ	Both	rs73059540	C	0.9173	G	-0.0099	0.0023	2.27e-05	-0.0082	0.021	0.3673
CompGaming>SCZ	Both	rs73064581	C	0.887	T	-0.0066	0.0019	0.000608	0.0008	0.0182	0.9149
CompGaming>SCZ	Both	rs7307068	T	0.236	G	-0.0045	0.0013	0.000299	0.0142	0.0112	0.003468
CompGaming>SCZ	Both	rs73074721	A	0.8642	G	0.005	0.0014	0.000207	-0.0026	0.0132	0.6428
CompGaming>SCZ	Both	rs73074811	T	0.9687	A	-0.0073	0.002	0.000232	-0.0102	0.0184	0.2001
CompGaming>SCZ	Both	rs73083971	C	0.8217	T	0.0065	0.0018	0.000328	-0.0046	0.0161	0.5097
CompGaming>SCZ	Both	rs73088604	A	0.9264	C	0.0099	0.002	9.91e-07	-0.0107	0.0182	0.1752
CompGaming>SCZ	Both	rs73117483	C	0.9463	A	0.0321	0.0075	1.71e-05	-0.0228	0.0598	0.3806
CompGaming>SCZ	Both	rs73129835	T	0.9028	C	0.0075	0.0017	9.39e-06	0.0185	0.0158	0.007219
CompGaming>SCZ	Both	rs73154514	G	0.8478	A	-0.0061	0.0019	0.000986	0.0136	0.0162	0.05284
CompGaming>SCZ	Both	rs73162169	T	0.8285	C	0.0039	0.0014	0.00481	-0.0067	0.0127	0.2243
CompGaming>SCZ	Both	rs73162894	A	0.9742	C	-0.0068	0.0025	0.00737	-0.0029	0.0232	0.775
CompGaming>SCZ	Both	rs73165179	T	0.9545	C	-0.0097	0.0029	0.000814	0.0154	0.0255	0.1638
CompGaming>SCZ	Both	rs73181901	A	0.9896	G	0.0093	0.0032	0.0039	-0.0036	0.035	0.8108
CompGaming>SCZ	Both	rs73187524	A	0.9077	T	-0.0095	0.0022	1.49e-05	0.004	0.0194	0.6366
CompGaming>SCZ	Both	rs73196226	A	0.996	G	0.016	0.0062	0.00981	-0.018	0.0591	0.4827
CompGaming>SCZ	Both	rs73216663	G	0.9627	A	0.006	0.0019	0.00194	-0.0067	0.0185	0.4055
CompGaming>SCZ	Both	rs73234218	A	0.9892	G	0.0118	0.0039	0.00222	-0.0182	0.0432	0.3328
CompGaming>SCZ	Both	rs73243690	C	0.9445	T	-0.0047	0.0017	0.00528	0.0151	0.0165	0.03489
CompGaming>SCZ	Both	rs73299727	A	0.7081	G	0.006	0.0019	0.00132	-0.0091	0.0158	0.1877
CompGaming>SCZ	Both	rs733462	C	0.7907	T	0.0053	0.0012	1e-05	-0.0079	0.0112	0.1024
CompGaming>SCZ	Both	rs7339235	T	0.6667	C	-0.0051	0.0014	0.000324	0.0019	0.0127	0.726
CompGaming>SCZ	Both	rs73411307	T	0.8716	G	0.0086	0.0023	0.000137	-0.0109	0.0208	0.2268
CompGaming>SCZ	Both	rs73419448	G	0.9455	C	-0.0097	0.0025	9.27e-05	-0.0084	0.0238	0.4149
CompGaming>SCZ	Both	rs73494909	A	0.9846	G	0.0108	0.004	0.00711	-0.0003	0.0377	0.987
CompGaming>SCZ	Both	rs73587651	T	0.8676	C	-0.0063	0.0018	0.000439	-0.0032	0.0168	0.664
CompGaming>SCZ	Both	rs7364905	C	0.9599	T	0.0097	0.0019	1.91e-07	-0.0403	0.026	0.0003576
CompGaming>SCZ	Both	rs73651227	C	0.9503	T	-0.0137	0.0035	9.95e-05	0.0395	0.03	0.002441
CompGaming>SCZ	Both	rs736551	G	0.153	A	-0.0064	0.0023	0.00605	-0.0061	0.0193	0.4665
CompGaming>SCZ	Both	rs73683788	T	0.8922	C	0.0064	0.0018	0.000477	0.0085	0.0174	0.26
CompGaming>SCZ	Both	rs737647	G	0.762	C	-0.0039	0.0013	0.00226	0.001	0.0116	0.8448
CompGaming>SCZ	Both	rs7380412	A	0.8281	G	-0.0077	0.002	9.93e-05	-0.0146	0.0168	0.04669
CompGaming>SCZ	Both	rs73954134	T	0.8446	C	0.0047	0.0015	0.00182	0.0014	0.014	0.8192
CompGaming>SCZ	Both	rs73993407	A	0.9651	G	-0.0101	0.0039	0.00881	-0.0053	0.0423	0.772
CompGaming>SCZ	Both	rs74060397	A	0.8818	G	0.0098	0.0027	0.000268	0.0069	0.0239	0.5039
CompGaming>SCZ	Both	rs74156568	T	0.6486	C	-0.0093	0.0021	1.32e-05	-0.0156	0.0172	0.03647
CompGaming>SCZ	Both	rs743194	C	0.8141	G	0.0044	0.0014	0.00256	-0.0087	0.0134	0.1323
CompGaming>SCZ	Both	rs7433433	G	0.3161	C	-0.0069	0.0014	4.05e-07	-0.0162	0.0123	0.002573
CompGaming>SCZ	Both	rs74365948	C	0.9758	T	-0.0104	0.0025	2.19e-05	0.0059	0.0238	0.5711
CompGaming>SCZ	Both	rs74373767	C	0.973	T	0.0068	0.0023	0.00339	-0.0012	0.0267	0.9164
CompGaming>SCZ	Both	rs74439742	T	0.8564	C	0.0043	0.0016	0.00597	-0.0169	0.0149	0.008836
CompGaming>SCZ	Both	rs74509031	T	0.9918	C	0.0135	0.0034	5.53e-05	-0.0042	0.0371	0.7931
CompGaming>SCZ	Both	rs745105	C	0.5142	T	-0.0034	0.0012	0.00433	-0.0064	0.0107	0.1711
CompGaming>SCZ	Both	rs74564698	A	0.9954	C	-0.0127	0.0049	0.00907	-0.0187	0.0588	0.4647
CompGaming>SCZ	Both	rs74592398	G	0.9842	C	0.0114	0.003	0.000109	-0.0254	0.0276	0.03397
CompGaming>SCZ	Both	rs74734889	A	0.9944	T	-0.0138	0.0046	0.00297	-0.0039	0.0466	0.8486
CompGaming>SCZ	Both	rs74781359	T	0.986	C	0.0096	0.0023	2.36e-05	-0.0223	0.0308	0.09579
CompGaming>SCZ	Both	rs748815	G	0.2408	A	-0.0053	0.0018	0.00278	0.003	0.0153	0.6484
CompGaming>SCZ	Both	rs74999379	T	0.8922	C	-0.0123	0.0041	0.00248	0.0186	0.0304	0.158
CompGaming>SCZ	Both	rs7503341	A	0.487	G	-0.0049	0.0012	7.99e-05	0.0113	0.0122	0.03156
CompGaming>SCZ	Both	rs75084238	T	0.9856	A	-0.0084	0.0026	0.000994	0.003	0.0276	0.7992
CompGaming>SCZ	Both	rs75086474	A	0.9784	G	-0.0095	0.0032	0.00321	0.0384	0.0308	0.004038
CompGaming>SCZ	Both	rs750948	T	0.9708	C	-0.0115	0.0044	0.00863	0.0292	0.0406	0.09785
CompGaming>SCZ	Both	rs75111168	T	0.9954	C	0.0171	0.0047	0.000281	-0.0183	0.0437	0.3354
CompGaming>SCZ	Both	rs7514790	G	0.8904	A	0.0078	0.0028	0.0046	-0.0182	0.0237	0.07735
CompGaming>SCZ	Both	rs75154343	C	0.9962	T	-0.0146	0.0046	0.00154	-0.0066	0.0483	0.7527
CompGaming>SCZ	Both	rs7518302	G	0.4275	A	0.0047	0.0012	9.87e-05	-0.0033	0.0108	0.4857
CompGaming>SCZ	Both	rs7522116	T	0.5805	C	0.0056	0.0012	2.19e-06	0.0194	0.0108	3.74e-05
CompGaming>SCZ	Both	rs7522431	T	0.8117	C	0.0035	0.0012	0.00424	-0.0033	0.0113	0.497
CompGaming>SCZ	Both	rs75228543	C	0.9764	T	0.008	0.0028	0.00401	-0.0131	0.027	0.2625
CompGaming>SCZ	Both	rs75306065	T	0.9661	C	0.0104	0.0022	1.46e-06	-0.0064	0.0215	0.4913
CompGaming>SCZ	Both	rs7538105	A	0.6088	T	0.0048	0.0012	0.00013	-0.0006	0.0113	0.9005
CompGaming>SCZ	Both	rs75451566	G	0.9233	A	-0.0392	0.0115	0.000616	0.0075	0.0456	0.7065
CompGaming>SCZ	Both	rs75483209	T	0.9856	G	0.0111	0.0033	0.00071	0.0095	0.0318	0.4921
CompGaming>SCZ	Both	rs75484784	C	0.8524	T	0.005	0.0019	0.00978	-0.002	0.0167	0.7873
CompGaming>SCZ	Both	rs75595555	C	0.9501	T	-0.0103	0.0028	0.000293	-0.0101	0.0256	0.3664
CompGaming>SCZ	Both	rs75596357	C	0.9826	A	0.01	0.003	0.000935	0.0132	0.0293	0.2997
CompGaming>SCZ	Both	rs7559924	G	0.6244	A	0.0044	0.0012	0.00022	0.0109	0.0107	0.01863
CompGaming>SCZ	Both	rs75599828	C	0.9259	G	0.0062	0.0015	5.94e-05	0.0091	0.0148	0.156
CompGaming>SCZ	Both	rs75620859	T	0.9706	C	-0.0102	0.0019	4.15e-08	-0.0168	0.0176	0.02781
CompGaming>SCZ	Both	rs7562291	A	0.9597	T	0.0063	0.0024	0.00869	-0.0002	0.0276	0.9864
CompGaming>SCZ	Both	rs7563489	T	0.522	C	0.005	0.0012	5.63e-05	-0.0021	0.0112	0.6654
CompGaming>SCZ	Both	rs75655497	A	0.9972	G	-0.015	0.0056	0.00756	0.0183	0.052	0.417
CompGaming>SCZ	Both	rs75703910	C	0.8217	T	0.0089	0.0023	0.000153	-0.0103	0.0187	0.2039
CompGaming>SCZ	Both	rs75715060	C	0.9345	A	-0.0061	0.0022	0.0061	0.0134	0.0197	0.1163
CompGaming>SCZ	Both	rs7579670	C	0.6494	T	-0.0037	0.0012	0.00286	0.0059	0.0112	0.2296
CompGaming>SCZ	Both	rs7581702	C	0.8638	G	0.0124	0.0026	1.55e-06	0.0002	0.0222	0.9807
CompGaming>SCZ	Both	rs75840791	C	0.9976	G	-0.0181	0.0053	0.000573	0.0481	0.0583	0.05725
CompGaming>SCZ	Both	rs76007594	A	0.9888	G	0.0083	0.003	0.0051	-0.013	0.0286	0.2945
CompGaming>SCZ	Both	rs76015144	T	0.9866	C	0.009	0.0033	0.00622	0.0138	0.0396	0.4219
CompGaming>SCZ	Both	rs76064370	T	0.9774	A	-0.0092	0.0027	0.000791	0.0205	0.027	0.08068
CompGaming>SCZ	Both	rs76210746	G	0.9357	T	0.0057	0.0015	0.000189	-0.0065	0.0146	0.3078
CompGaming>SCZ	Both	rs76227146	C	0.9836	T	0.0078	0.0026	0.00279	0.0086	0.0294	0.5023
CompGaming>SCZ	Both	rs76283401	T	0.885	C	0.0076	0.0016	1.88e-06	0.0078	0.0142	0.2082
CompGaming>SCZ	Both	rs7631010	T	0.3427	A	-0.0059	0.0013	4.38e-06	0.0036	0.0116	0.4721
CompGaming>SCZ	Both	rs76310190	G	0.9659	C	0.0119	0.0044	0.00614	-0.0076	0.0375	0.6423
CompGaming>SCZ	Both	rs76395673	G	0.979	A	-0.0073	0.0024	0.00265	0.0018	0.0265	0.8746
CompGaming>SCZ	Both	rs76431058	T	0.9894	C	-0.0106	0.0037	0.00382	0.0127	0.0377	0.4362
CompGaming>SCZ	Both	rs7644898	T	0.4645	G	-0.0054	0.0012	7.1e-06	-0.0033	0.0108	0.4762
CompGaming>SCZ	Both	rs76495797	T	0.9906	G	0.012	0.0036	0.00093	-0.0111	0.0356	0.4727
CompGaming>SCZ	Both	rs76523895	A	0.9734	G	-0.0067	0.0019	0.00035	-0.0051	0.0198	0.5565
CompGaming>SCZ	Both	rs76539064	A	0.886	G	0.0124	0.0038	0.00118	-0.012	0.0338	0.4126
CompGaming>SCZ	Both	rs76563988	G	0.856	A	-0.0071	0.0014	1.64e-07	0.0102	0.0124	0.05639
CompGaming>SCZ	Both	rs76602487	T	0.9818	A	-0.0084	0.003	0.00531	0.0069	0.029	0.5811
CompGaming>SCZ	Both	rs76609359	G	0.9575	A	0.0083	0.0018	3.05e-06	-0.0088	0.0167	0.228
CompGaming>SCZ	Both	rs76611156	G	0.9038	A	0.0239	0.0076	0.00161	0.0112	0.0483	0.5931
CompGaming>SCZ	Both	rs7666995	G	0.8435	C	0.0063	0.0015	2.33e-05	0.0111	0.0139	0.06438
CompGaming>SCZ	Both	rs76764052	A	0.9856	T	0.0064	0.0024	0.00696	-0.0021	0.0237	0.8379
CompGaming>SCZ	Both	rs76819491	A	0.996	C	0.0144	0.0044	0.00121	-0.0106	0.0551	0.6582
CompGaming>SCZ	Both	rs7683408	T	0.1486	A	-0.004	0.0015	0.00694	0.0071	0.0129	0.2062
CompGaming>SCZ	Both	rs76913075	T	0.9758	G	-0.0069	0.0026	0.00797	0.0055	0.0254	0.6212
CompGaming>SCZ	Both	rs7693145	G	0.6186	A	-0.0097	0.0022	1.43e-05	0.0085	0.0181	0.2802
CompGaming>SCZ	Both	rs77097599	G	0.9331	A	-0.0087	0.0019	2.83e-06	-0.0007	0.018	0.9289
CompGaming>SCZ	Both	rs77193169	A	0.9712	G	-0.0111	0.0025	1.12e-05	0.0055	0.0239	0.5948
CompGaming>SCZ	Both	rs7724650	G	0.6865	A	-0.0048	0.0012	5.12e-05	-0.0043	0.0109	0.3619
CompGaming>SCZ	Both	rs77253654	A	0.9912	G	0.0121	0.0043	0.00477	-0.0397	0.0445	0.03975
CompGaming>SCZ	Both	rs77273978	A	0.996	G	0.0234	0.0059	7.23e-05	-0.0161	0.046	0.4205
CompGaming>SCZ	Both	rs77276778	G	0.9732	A	-0.0127	0.0029	1.07e-05	-0.0043	0.0234	0.6685
CompGaming>SCZ	Both	rs77297424	T	0.9778	C	-0.0075	0.0027	0.00456	-0.0158	0.0296	0.2198
CompGaming>SCZ	Both	rs7730403	A	0.5627	G	0.0048	0.0012	5.11e-05	0.0106	0.0106	0.02101
CompGaming>SCZ	Both	rs77314007	T	0.9728	C	-0.0141	0.0043	0.000957	-0.0164	0.0421	0.3685
CompGaming>SCZ	Both	rs77374967	T	0.7544	A	0.0056	0.0014	7.36e-05	0.0029	0.0131	0.612
CompGaming>SCZ	Both	rs77413648	A	0.8696	T	0.0069	0.0018	0.000141	0.0043	0.0171	0.5666
CompGaming>SCZ	Both	rs77447812	C	0.991	T	-0.0136	0.0043	0.00156	-0.0118	0.0417	0.5135
CompGaming>SCZ	Both	rs7754028	G	0.8359	T	0.0051	0.0015	0.000396	-0.0213	0.0133	0.0002194
CompGaming>SCZ	Both	rs7761445	G	0.3031	A	0.0046	0.0012	0.000185	-0.0054	0.0112	0.2639
CompGaming>SCZ	Both	rs77772323	G	0.9726	A	0.0131	0.005	0.00895	0.0052	0.0378	0.7503
CompGaming>SCZ	Both	rs77818296	C	0.9718	A	0.0087	0.0028	0.00223	-0.0139	0.0264	0.225
CompGaming>SCZ	Both	rs77832516	A	0.9199	G	-0.0103	0.0024	2.2e-05	0.0027	0.0207	0.7621
CompGaming>SCZ	Both	rs77833511	T	0.9884	C	-0.0087	0.0032	0.00695	-0.0034	0.0318	0.8029
CompGaming>SCZ	Both	rs77864784	C	0.9938	T	-0.0128	0.0034	0.000143	-0.0116	0.0335	0.4255
CompGaming>SCZ	Both	rs7788067	T	0.9501	G	0.0068	0.0025	0.0067	-0.0005	0.0237	0.963
CompGaming>SCZ	Both	rs77919795	C	0.9818	G	0.0112	0.0027	2.95e-05	0.005	0.0271	0.6686
CompGaming>SCZ	Both	rs78005341	T	0.9691	C	0.0093	0.0024	0.000132	-0.0023	0.0235	0.8209
CompGaming>SCZ	Both	rs7801072	G	0.8788	A	-0.0077	0.0027	0.00434	-0.0179	0.029	0.1556
CompGaming>SCZ	Both	rs7802275	G	0.6593	T	-0.0032	0.0012	0.00834	0.0005	0.0108	0.922
CompGaming>SCZ	Both	rs78038172	T	0.9625	C	0.0179	0.0053	0.000766	-0.0112	0.0453	0.5666
CompGaming>SCZ	Both	rs78049943	A	0.9788	G	0.0072	0.0022	0.000898	-0.0028	0.02	0.7504
CompGaming>SCZ	Both	rs7805641	C	0.4339	T	-0.005	0.0012	2.22e-05	-0.001	0.0109	0.8236
CompGaming>SCZ	Both	rs78081759	A	0.9257	G	0.0121	0.0024	3.32e-07	0.0244	0.0223	0.01179
CompGaming>SCZ	Both	rs78169471	T	0.9928	G	0.0122	0.0041	0.00264	0.0057	0.0517	0.7981
CompGaming>SCZ	Both	rs7822185	A	0.8411	G	0.0186	0.0048	0.000112	-0.015	0.0372	0.3516
CompGaming>SCZ	Both	rs78239028	A	0.9892	G	-0.0108	0.003	0.000278	0.014	0.0288	0.2642
CompGaming>SCZ	Both	rs7824395	G	0.7508	A	-0.0066	0.0013	2.07e-07	0.0071	0.0113	0.1467
CompGaming>SCZ	Both	rs78252390	G	0.9463	T	0.008	0.0018	6.28e-06	-0.0115	0.0171	0.121
CompGaming>SCZ	Both	rs78287915	G	0.9918	A	-0.0132	0.0035	0.000147	0.0507	0.0323	0.0003025
CompGaming>SCZ	Both	rs78323718	C	0.8437	T	-0.008	0.0015	1.29e-07	0.0059	0.0135	0.313
CompGaming>SCZ	Both	rs78331587	C	0.9876	T	0.0073	0.0028	0.00953	-0.0042	0.0295	0.7413
CompGaming>SCZ	Both	rs78418778	T	0.9611	A	0.0121	0.0038	0.00149	0.0089	0.0339	0.5475
CompGaming>SCZ	Both	rs78418907	C	0.9846	T	-0.0101	0.0028	0.000321	-0.0108	0.0281	0.3779
CompGaming>SCZ	Both	rs78428340	A	0.7612	G	-0.0044	0.0014	0.0014	0.0061	0.0125	0.2639
CompGaming>SCZ	Both	rs78497555	C	0.9153	T	0.005	0.0015	0.000709	-0.0055	0.0135	0.3489
CompGaming>SCZ	Both	rs7852330	T	0.76	C	0.0044	0.0014	0.00173	0	0.0127	0.9974
CompGaming>SCZ	Both	rs785451	G	0.8089	A	0.0091	0.0023	8.9e-05	0.0035	0.0182	0.6626
CompGaming>SCZ	Both	rs7862563	C	0.9305	T	0.0097	0.0024	5.58e-05	-0.0085	0.0202	0.3337
CompGaming>SCZ	Both	rs78631392	G	0.9215	A	-0.0208	0.0077	0.00686	0.0034	0.0411	0.8484
CompGaming>SCZ	Both	rs7867764	A	0.9065	G	-0.0045	0.0015	0.00243	0.007	0.0136	0.2342
CompGaming>SCZ	Both	rs7869368	G	0.8676	C	0.0053	0.0014	8.91e-05	0.011	0.0126	0.04517
CompGaming>SCZ	Both	rs78762125	G	0.9906	T	0.0087	0.0033	0.00788	-0.0277	0.036	0.07597
CompGaming>SCZ	Both	rs78992750	A	0.9888	G	-0.0077	0.0029	0.00863	-0.0082	0.0298	0.5249
CompGaming>SCZ	Both	rs7912062	T	0.9846	G	-0.0089	0.0022	4.69e-05	-0.0175	0.0174	0.02065
CompGaming>SCZ	Both	rs79155447	A	0.9589	T	0.0099	0.0024	4.97e-05	-0.0022	0.0237	0.8292
CompGaming>SCZ	Both	rs79165405	G	0.524	T	0.0043	0.0012	0.000344	0.0054	0.0109	0.2523
CompGaming>SCZ	Both	rs79215707	G	0.9874	C	0.0145	0.0051	0.00416	0.0211	0.0503	0.3331
CompGaming>SCZ	Both	rs79247450	T	0.9579	C	0.0076	0.0019	5.22e-05	-0.0267	0.0187	0.001026
CompGaming>SCZ	Both	rs79289609	C	0.996	A	-0.0172	0.005	0.000537	0.0003	0.0442	0.9893
CompGaming>SCZ	Both	rs79321697	C	0.988	T	0.0114	0.0032	0.000357	0.0126	0.0332	0.3823
CompGaming>SCZ	Both	rs7932210	A	0.4261	G	0.0049	0.0013	0.000227	-0.0006	0.0127	0.9215
CompGaming>SCZ	Both	rs79330522	C	0.9818	T	0.0138	0.0051	0.00618	-0.0168	0.0431	0.3709
CompGaming>SCZ	Both	rs79398688	C	0.9948	T	-0.0153	0.0055	0.00514	-0.001	0.0612	0.969
CompGaming>SCZ	Both	rs79403850	A	0.9798	G	-0.0129	0.0035	0.00019	-0.0291	0.0377	0.07511
CompGaming>SCZ	Both	rs7946466	G	0.9157	A	-0.0104	0.003	0.000585	-0.0224	0.0307	0.09361
CompGaming>SCZ	Both	rs79508601	A	0.9944	G	-0.0137	0.0042	0.00123	0.0114	0.0444	0.5541
CompGaming>SCZ	Both	rs79522313	T	0.8576	C	-0.0098	0.0034	0.00412	-0.003	0.028	0.8093
CompGaming>SCZ	Both	rs796131	C	0.0064	T	0.0158	0.0054	0.00312	0.0264	0.057	0.2854
CompGaming>SCZ	Both	rs7964012	G	0.769	A	0.0036	0.0012	0.00309	-0.002	0.0113	0.677
CompGaming>SCZ	Both	rs7964368	T	0.1098	G	0.0056	0.0017	0.000768	0.0007	0.0164	0.9212
CompGaming>SCZ	Both	rs79657006	A	0.9481	G	-0.0143	0.0051	0.00498	-0.0035	0.0391	0.838
CompGaming>SCZ	Both	rs79767193	C	0.882	T	-0.0144	0.0043	0.000749	-0.0114	0.0395	0.5057
CompGaming>SCZ	Both	rs79811801	A	0.9782	G	-0.0102	0.0025	3.58e-05	0.0043	0.0251	0.698
CompGaming>SCZ	Both	rs79850677	A	0.9167	T	-0.0063	0.0023	0.00514	0.0163	0.0208	0.07087
CompGaming>SCZ	Both	rs7989554	G	0.5383	T	0.0044	0.0012	0.000332	-0.0024	0.011	0.6109
CompGaming>SCZ	Both	rs7989959	A	0.3994	G	-0.0053	0.0012	1.19e-05	-0.0032	0.0109	0.5069
CompGaming>SCZ	Both	rs79972858	A	0.993	G	0.0208	0.0056	0.000175	-0.0042	0.0527	0.8557
CompGaming>SCZ	Both	rs80011244	C	0.986	G	-0.0182	0.0044	3.41e-05	0.004	0.0359	0.7994
CompGaming>SCZ	Both	rs80059554	C	0.9834	T	0.0095	0.0025	0.000168	-0.0245	0.0249	0.02388
CompGaming>SCZ	Both	rs80085452	T	0.9081	C	-0.0059	0.0023	0.0095	0.0138	0.0196	0.1056
CompGaming>SCZ	Both	rs8009252	T	0.8163	G	-0.0059	0.0021	0.00489	0.0015	0.018	0.8488
CompGaming>SCZ	Both	rs8012039	G	0.8279	A	-0.0043	0.0013	0.000611	-0.0042	0.0114	0.3921
CompGaming>SCZ	Both	rs80135250	T	0.9726	A	-0.0125	0.0046	0.00668	-0.0324	0.0445	0.09331
CompGaming>SCZ	Both	rs8028997	T	0.6805	G	-0.0044	0.0012	0.000175	0.006	0.0114	0.2254
CompGaming>SCZ	Both	rs8034568	A	0.7374	C	-0.0058	0.0014	2.72e-05	0.0027	0.0124	0.6109
CompGaming>SCZ	Both	rs8044379	G	0.4798	A	-0.0044	0.0012	0.000185	-0.0121	0.0112	0.01293
CompGaming>SCZ	Both	rs8056585	G	0.1054	A	-0.0132	0.0045	0.00311	-0.0093	0.0361	0.5523
CompGaming>SCZ	Both	rs8067341	C	0.5078	T	-0.0053	0.0012	1.67e-05	0.0003	0.0113	0.9522
CompGaming>SCZ	Both	rs807889	C	0.8175	T	0.0056	0.0014	4.49e-05	0.0085	0.0129	0.1288
CompGaming>SCZ	Both	rs8082631	G	0.5847	A	-0.0041	0.0013	0.00191	0.0012	0.012	0.8192
CompGaming>SCZ	Both	rs8111072	T	0.7642	C	-0.0047	0.0012	0.000154	0.0132	0.0115	0.007998
CompGaming>SCZ	Both	rs8130025	G	0.5329	T	0.005	0.0012	3.91e-05	-0.0044	0.0107	0.3462
CompGaming>SCZ	Both	rs8137488	T	0.2993	C	0.0052	0.0013	3.59e-05	0.0024	0.0114	0.6249
CompGaming>SCZ	Both	rs8137688	A	0.8059	G	0.0044	0.0015	0.00248	0.0027	0.0132	0.6331
CompGaming>SCZ	Both	rs848374	C	0.7416	T	-0.0049	0.0014	0.000384	-0.0179	0.0121	0.0006459
CompGaming>SCZ	Both	rs848464	T	0.1959	C	-0.0062	0.0014	7.2e-06	0.002	0.0128	0.7224
CompGaming>SCZ	Both	rs861156	G	0.1118	A	-0.0041	0.0015	0.00721	0.0169	0.0138	0.004794
CompGaming>SCZ	Both	rs893396	A	0.2634	G	-0.0042	0.0012	0.000409	-0.0007	0.0108	0.8776
CompGaming>SCZ	Both	rs897085	A	0.1747	C	-0.0058	0.0015	0.000155	0.0192	0.0148	0.00278
CompGaming>SCZ	Both	rs917099	G	0.6348	A	-0.0063	0.0013	7.71e-07	0.0059	0.012	0.2623
CompGaming>SCZ	Both	rs9294393	C	0.2997	T	-0.006	0.0015	7.24e-05	-0.0126	0.0135	0.03182
CompGaming>SCZ	Both	rs9294892	C	0.8782	A	-0.0111	0.0027	3.32e-05	-0.0004	0.0259	0.9712
CompGaming>SCZ	Both	rs932763	C	0.153	T	-0.005	0.0012	4.67e-05	0.0073	0.0113	0.1324
CompGaming>SCZ	Both	rs9333289	C	0.7535	T	0.0051	0.0013	9.69e-05	0.0004	0.0119	0.9349
CompGaming>SCZ	Both	rs9333378	A	0.3306	G	0.0042	0.0012	0.000489	0.0084	0.0111	0.08053
CompGaming>SCZ	Both	rs9349604	C	0.2326	G	0.0037	0.0013	0.0031	0.0038	0.0119	0.4615
CompGaming>SCZ	Both	rs935365	G	0.1813	T	-0.0059	0.0014	1.89e-05	-0.0017	0.0126	0.7649
CompGaming>SCZ	Both	rs9370113	C	0.9315	T	0.006	0.0016	0.000129	-0.0044	0.0149	0.4949
CompGaming>SCZ	Both	rs9371895	A	0.7572	G	-0.0064	0.0016	4.24e-05	-0.0094	0.014	0.121
CompGaming>SCZ	Both	rs9374546	T	0.7572	A	0.0047	0.0013	0.000289	0.0099	0.0113	0.04488
CompGaming>SCZ	Both	rs9398963	G	0.9087	C	0.0048	0.0017	0.00367	0.0084	0.0159	0.224
CompGaming>SCZ	Both	rs9444043	C	0.495	A	-0.0064	0.0012	1.7e-07	0.0135	0.0109	0.004489
CompGaming>SCZ	Both	rs9449533	T	0.8754	C	0.0052	0.0016	0.00134	0.0083	0.0148	0.1991
CompGaming>SCZ	Both	rs945340	T	0.8331	A	0.0057	0.0019	0.00253	-0.0012	0.0204	0.8943
CompGaming>SCZ	Both	rs9455591	A	0.7851	G	0.0062	0.0021	0.00273	-0.0028	0.0186	0.7243
CompGaming>SCZ	Both	rs9476640	A	0.9207	G	0.0205	0.0066	0.00193	0.0091	0.0584	0.721
CompGaming>SCZ	Both	rs9496567	A	0.8283	G	0.0064	0.0014	3.45e-06	-0.014	0.0133	0.01485
CompGaming>SCZ	Both	rs9512696	G	0.5292	A	0.0055	0.0012	9.42e-06	-0.012	0.0111	0.01309
CompGaming>SCZ	Both	rs9516471	A	0.9279	G	0.0063	0.002	0.00152	-0.011	0.018	0.1601
CompGaming>SCZ	Both	rs9540840	C	0.8634	T	-0.0067	0.0017	5.46e-05	-0.006	0.0147	0.3433
CompGaming>SCZ	Both	rs9553651	T	0.8482	C	-0.0056	0.0016	0.000365	0.0044	0.0142	0.4755
CompGaming>SCZ	Both	rs956513	C	0.0579	T	0.0064	0.0017	0.000195	-0.002	0.0166	0.7884
CompGaming>SCZ	Both	rs9592637	T	0.9872	C	-0.0117	0.0032	0.000246	-0.0124	0.0282	0.3104
CompGaming>SCZ	Both	rs9597694	C	0.8285	T	0.0045	0.0012	0.000296	-0.0069	0.0115	0.1666
CompGaming>SCZ	Both	rs9603088	A	0.7949	T	-0.0094	0.0021	5.98e-06	0.0003	0.0204	0.9718
CompGaming>SCZ	Both	rs9615332	T	0.745	C	0.0058	0.0012	7.41e-07	0.0026	0.0109	0.579
CompGaming>SCZ	Both	rs9638669	C	0.4776	T	0.0055	0.0013	2.94e-05	-0.0036	0.0116	0.4712
CompGaming>SCZ	Both	rs9648694	A	0.9271	G	-0.0084	0.0017	3.53e-07	-0.0091	0.0151	0.1656
CompGaming>SCZ	Both	rs9655682	T	0.9972	A	0.019	0.0069	0.0058	0.0172	0.0559	0.4782
CompGaming>SCZ	Both	rs9666537	C	0.239	T	-0.0058	0.0013	1.58e-05	0.0084	0.0124	0.1182
CompGaming>SCZ	Both	rs9680376	A	0.6004	G	0.0046	0.0012	0.0001	-0.0016	0.011	0.7317
CompGaming>SCZ	Both	rs9790277	G	0.7202	C	-0.0051	0.0014	0.00026	-0.0022	0.013	0.6948
CompGaming>SCZ	Both	rs9808054	A	0.8668	G	-0.0164	0.0054	0.00231	-0.0224	0.0435	0.2362
CompGaming>SCZ	Both	rs982346	A	0.8996	G	-0.0107	0.0027	8.39e-05	0.0194	0.0244	0.06756
CompGaming>SCZ	Both	rs9845977	A	0.906	G	0.0087	0.0029	0.00291	0.0032	0.0254	0.774
CompGaming>SCZ	Both	rs9852241	G	0.5873	A	0.0041	0.0012	0.0007	-0.0014	0.0108	0.7612
CompGaming>SCZ	Both	rs9864798	G	0.5431	A	0.0046	0.0012	0.000219	-0.0017	0.0112	0.7267
CompGaming>SCZ	Both	rs9876236	A	0.9738	G	0.0156	0.0046	0.000669	0.0361	0.0452	0.06564
CompGaming>SCZ	Both	rs9883916	T	0.1408	C	0.0056	0.0014	6.26e-05	-0.0214	0.0129	0.0001399
CompGaming>SCZ	Both	rs9890673	A	0.9533	G	-0.0075	0.0027	0.00488	0.0199	0.0256	0.07376
CompGaming>SCZ	Both	rs993706	C	0.2997	T	-0.006	0.0012	1.49e-06	0.003	0.0111	0.5371
CompGaming>SCZ	Both	rs9956023	A	0.1218	G	0.0068	0.0013	2.89e-07	0.0048	0.0121	0.3603
CompGaming>SCZ	Both	rs9963891	A	0.9283	G	-0.0231	0.0077	0.00269	-0.0166	0.0538	0.4767
SCZ>CompGaming	Both	rs10009812	A	0.0744	C	0.0293	0.0192	0.0004253	0.0008	0.0022	0.735
SCZ>CompGaming	Both	rs10015597	C	0.7348	G	-0.0225	0.0124	3.24e-05	-0.0001	0.0013	0.927
SCZ>CompGaming	Both	rs10023112	A	0.6908	G	0.0166	0.0113	0.0006788	-0.0007	0.0013	0.574
SCZ>CompGaming	Both	rs10043260	C	0.8632	G	-0.0266	0.0153	6.2e-05	-0.0005	0.0017	0.781
SCZ>CompGaming	Both	rs1004589	T	0.1003	C	0.0301	0.0177	9.37e-05	0	0.002	0.985
SCZ>CompGaming	Both	rs10047556	A	0.413	G	-0.0145	0.0108	0.002057	-0.0002	0.0012	0.846
SCZ>CompGaming	Both	rs10062049	T	0.1353	C	-0.023	0.0153	0.0005265	0.0004	0.0017	0.823
SCZ>CompGaming	Both	rs10078713	T	0.019	C	-0.0594	0.0409	0.0008383	0.0078	0.0043	0.0706
SCZ>CompGaming	Both	rs10092618	A	0.6152	G	0.0154	0.011	0.001198	-0.0026	0.0012	0.0289
SCZ>CompGaming	Both	rs10100465	A	0.2286	G	-0.0217	0.0128	9.87e-05	0.0005	0.0014	0.709
SCZ>CompGaming	Both	rs10141940	T	0.1682	C	0.0205	0.0154	0.002175	0.0001	0.0016	0.964
SCZ>CompGaming	Both	rs1015886	A	0.4837	G	0.0183	0.0106	6.74e-05	0.0026	0.0012	0.0295
SCZ>CompGaming	Both	rs10166548	T	0.3136	C	0.0226	0.0115	6.35e-06	-0.0001	0.0013	0.96
SCZ>CompGaming	Both	rs10171427	A	0.1668	G	0.0194	0.0147	0.002399	0.0019	0.0016	0.224
SCZ>CompGaming	Both	rs10174589	A	0.4809	G	-0.0182	0.011	0.0001422	0.0007	0.0012	0.573
SCZ>CompGaming	Both	rs10202219	A	0.4943	G	0.0123	0.0106	0.007384	0.0019	0.0012	0.105
SCZ>CompGaming	Both	rs10226192	T	0.4822	C	0.0176	0.0108	0.0001745	-0.0002	0.0012	0.893
SCZ>CompGaming	Both	rs10255350	T	0.3076	C	0.0218	0.0113	8.79e-06	-0.0001	0.0013	0.916
SCZ>CompGaming	Both	rs10261181	A	0.2437	G	0.0154	0.012	0.00328	0.0015	0.0014	0.293
SCZ>CompGaming	Both	rs10270782	A	0.9699	G	-0.042	0.0338	0.004261	-0.0033	0.0034	0.344
SCZ>CompGaming	Both	rs10273041	T	0.3005	C	0.0174	0.0117	0.0006303	0.001	0.0013	0.42
SCZ>CompGaming	Both	rs10273160	A	0.1257	G	0.0301	0.0164	2.51e-05	-0.0009	0.0018	0.614
SCZ>CompGaming	Both	rs1033394	T	0.7373	C	-0.0253	0.0119	9.76e-07	-0.0003	0.0013	0.81
SCZ>CompGaming	Both	rs10423893	T	0.9111	C	-0.0225	0.0192	0.00689	0.0011	0.0021	0.597
SCZ>CompGaming	Both	rs10427685	C	0.9369	G	-0.0371	0.0228	0.0001753	-0.0001	0.0024	0.975
SCZ>CompGaming	Both	rs10455512	T	0.7978	C	0.0188	0.0134	0.001328	-0.0005	0.0015	0.746
SCZ>CompGaming	Both	rs10468795	T	0.1189	C	0.0319	0.0173	2.22e-05	0.0001	0.0018	0.956
SCZ>CompGaming	Both	rs10492759	A	0.7128	C	0.0177	0.0117	0.0005361	0.0005	0.0013	0.713
SCZ>CompGaming	Both	rs10499222	T	0.0498	G	-0.0352	0.0265	0.002232	0.0042	0.0027	0.117
SCZ>CompGaming	Both	rs10505917	T	0.6957	C	-0.0198	0.0113	5.75e-05	-0.0023	0.0013	0.0718
SCZ>CompGaming	Both	rs10511327	A	0.9502	G	0.0391	0.0272	0.0009066	-0.0006	0.0028	0.83
SCZ>CompGaming	Both	rs10513956	T	0.0532	G	0.0324	0.0212	0.0004469	0.0009	0.0026	0.734
SCZ>CompGaming	Both	rs10520163	T	0.5004	C	0.0264	0.0106	1.02e-08	-0.0017	0.0012	0.144
SCZ>CompGaming	Both	rs10737220	A	0.5395	G	-0.0141	0.0124	0.008816	0.0001	0.0012	0.934
SCZ>CompGaming	Both	rs10788251	T	0.8635	C	-0.0352	0.0172	2.37e-06	0.0017	0.0017	0.327
SCZ>CompGaming	Both	rs10791097	T	0.4736	G	0.0321	0.0106	2.88e-12	-0.0018	0.0012	0.132
SCZ>CompGaming	Both	rs10797572	A	0.745	G	-0.0204	0.0126	0.0002063	-0.0002	0.0014	0.869
SCZ>CompGaming	Both	rs10832850	T	0.3979	C	0.0215	0.0112	1.08e-05	-0.0023	0.0012	0.0554
SCZ>CompGaming	Both	rs10862476	A	0.5178	G	-0.0217	0.0113	1.02e-05	-0.0014	0.0012	0.248
SCZ>CompGaming	Both	rs10865367	A	0.8219	T	-0.0159	0.0139	0.008648	-0.0024	0.0015	0.115
SCZ>CompGaming	Both	rs10878577	A	0.2117	C	0.0253	0.0124	2.69e-06	-0.0031	0.0015	0.034
SCZ>CompGaming	Both	rs10879019	C	0.6396	G	0.0142	0.0113	0.004022	0.0005	0.0012	0.672
SCZ>CompGaming	Both	rs10891354	T	0.2947	C	-0.0233	0.0116	3.94e-06	0.0032	0.0013	0.0132
SCZ>CompGaming	Both	rs10901606	T	0.1229	C	0.0177	0.0156	0.008936	0.0023	0.0018	0.21
SCZ>CompGaming	Both	rs10913094	C	0.2898	G	0.0213	0.0125	8.76e-05	0.0009	0.0013	0.488
SCZ>CompGaming	Both	rs10918315	T	0.1274	G	0.0244	0.0166	0.0007239	0.0027	0.0018	0.128
SCZ>CompGaming	Both	rs10926995	A	0.4819	G	-0.0237	0.0109	5.25e-07	0.0018	0.0012	0.122
SCZ>CompGaming	Both	rs10927302	T	0.5335	G	0.0168	0.012	0.001285	-0.0001	0.0012	0.959
SCZ>CompGaming	Both	rs10932194	A	0.6045	G	-0.0224	0.0113	4.92e-06	0.0008	0.0012	0.487
SCZ>CompGaming	Both	rs10951992	T	0.564	C	-0.0134	0.0115	0.007266	0.0031	0.0012	0.0106
SCZ>CompGaming	Both	rs10967586	A	0.9024	G	-0.0369	0.0169	4.75e-07	-0.0005	0.002	0.792
SCZ>CompGaming	Both	rs10995489	A	0.729	G	-0.0198	0.0117	9.89e-05	0.0015	0.0013	0.262
SCZ>CompGaming	Both	rs11006253	A	0.2574	G	0.0254	0.0121	1.32e-06	-0.0019	0.0014	0.16
SCZ>CompGaming	Both	rs11026042	A	0.3508	G	0.0155	0.0115	0.001939	0.0004	0.0013	0.77
SCZ>CompGaming	Both	rs11027857	A	0.5166	G	0.0272	0.0106	3.21e-09	-0.0038	0.0012	0.00118
SCZ>CompGaming	Both	rs11033303	A	0.3807	G	0.0202	0.0113	3.99e-05	0.0006	0.0013	0.61
SCZ>CompGaming	Both	rs11033537	A	0.0976	G	-0.0206	0.0173	0.006094	0.0016	0.002	0.433
SCZ>CompGaming	Both	rs11049087	T	0.1008	C	0.0219	0.018	0.005083	0.0009	0.002	0.642
SCZ>CompGaming	Both	rs11063447	A	0.8991	G	0.0297	0.0178	0.0001203	-0.002	0.0019	0.298
SCZ>CompGaming	Both	rs1106568	A	0.7575	G	-0.0301	0.0122	1.15e-08	0.0009	0.0014	0.517
SCZ>CompGaming	Both	rs11080475	A	0.3242	G	-0.0169	0.0132	0.003239	-0.0013	0.0013	0.302
SCZ>CompGaming	Both	rs11083369	T	0.2665	G	0.0184	0.0123	0.0005731	-0.0003	0.0013	0.821
SCZ>CompGaming	Both	rs11087338	A	0.4847	G	0.0188	0.0106	5e-05	-0.0014	0.0012	0.239
SCZ>CompGaming	Both	rs11099027	T	0.017	C	0.0463	0.0282	0.000153	0.0001	0.0045	0.981
SCZ>CompGaming	Both	rs11101800	T	0.0516	C	0.0274	0.0219	0.004075	0.0028	0.0027	0.286
SCZ>CompGaming	Both	rs11103247	A	0.0239	G	0.058	0.0436	0.002185	0.007	0.0041	0.0864
SCZ>CompGaming	Both	rs11122119	A	0.329	C	0.0204	0.0111	2.45e-05	-0.0013	0.0013	0.285
SCZ>CompGaming	Both	rs1112586	T	0.3884	C	0.02	0.011	2.55e-05	-0.0003	0.0012	0.801
SCZ>CompGaming	Both	rs111262375	C	0.8558	G	-0.0311	0.0157	5.25e-06	0.0008	0.0017	0.639
SCZ>CompGaming	Both	rs11129511	A	0.3484	G	-0.0137	0.0111	0.004512	-0.0008	0.0012	0.504
SCZ>CompGaming	Both	rs111348145	T	0.9692	G	0.0543	0.0333	0.0001695	0.0042	0.0034	0.223
SCZ>CompGaming	Both	rs11141101	T	0.7421	C	-0.0156	0.012	0.002627	0.0003	0.0013	0.815
SCZ>CompGaming	Both	rs11143193	T	0.5775	C	0.0138	0.0106	0.002866	-0.0003	0.0012	0.823
SCZ>CompGaming	Both	rs11144037	A	0.1608	G	0.0293	0.0159	2.18e-05	0	0.0016	0.979
SCZ>CompGaming	Both	rs111494360	A	0.8544	G	-0.0224	0.0156	0.000986	0.0015	0.0017	0.366
SCZ>CompGaming	Both	rs111547017	A	0.8885	G	0.0404	0.019	9.61e-07	-0.0048	0.0019	0.00923
SCZ>CompGaming	Both	rs111608720	A	0.0447	T	-0.0325	0.0286	0.008899	-0.0035	0.0029	0.224
SCZ>CompGaming	Both	rs11174446	T	0.848	C	-0.0249	0.0157	0.000263	0.0017	0.0016	0.295
SCZ>CompGaming	Both	rs111881700	A	0.0706	C	0.0353	0.0225	0.0003126	-0.0005	0.0023	0.837
SCZ>CompGaming	Both	rs111890442	A	0.0087	G	0.0624	0.0504	0.004361	-0.0051	0.0063	0.421
SCZ>CompGaming	Both	rs11203767	A	0.1512	G	0.0187	0.0148	0.003724	0.0012	0.0016	0.468
SCZ>CompGaming	Both	rs11213050	A	0.939	G	-0.039	0.0233	0.0001153	-0.0002	0.0025	0.936
SCZ>CompGaming	Both	rs112221019	A	0.0174	G	-0.0956	0.0528	3.09e-05	0.0017	0.0045	0.705
SCZ>CompGaming	Both	rs112221137	T	0.0989	G	-0.0336	0.0226	0.0006244	-0.0034	0.002	0.0941
SCZ>CompGaming	Both	rs11224578	T	0.2307	C	0.0175	0.013	0.001878	0.0002	0.0014	0.888
SCZ>CompGaming	Both	rs11236502	A	0.7893	G	-0.0214	0.0128	0.0001206	-0.0005	0.0014	0.714
SCZ>CompGaming	Both	rs11254920	T	0.93	G	-0.0273	0.0229	0.006076	-0.0004	0.0023	0.858
SCZ>CompGaming	Both	rs11265198	A	0.9754	G	0.0411	0.0345	0.006105	0.0043	0.0039	0.267
SCZ>CompGaming	Both	rs112825385	A	0.0025	G	0.0631	0.0513	0.004598	0.002	0.0135	0.885
SCZ>CompGaming	Both	rs112840159	T	0.0403	G	0.0466	0.026	3.77e-05	0.0013	0.003	0.671
SCZ>CompGaming	Both	rs112902183	T	0.9811	C	0.0816	0.0422	8.43e-06	-0.0053	0.0044	0.231
SCZ>CompGaming	Both	rs112958240	T	0.1056	C	-0.0246	0.018	0.001605	-0.0025	0.0019	0.186
SCZ>CompGaming	Both	rs113035110	A	0.0203	C	0.099	0.0529	1.63e-05	0.0024	0.0044	0.59
SCZ>CompGaming	Both	rs113076920	T	0.9867	G	-0.0734	0.0603	0.005112	0.0079	0.0053	0.135
SCZ>CompGaming	Both	rs113313703	A	0.0707	C	-0.0308	0.0215	0.0009547	0.0011	0.0023	0.637
SCZ>CompGaming	Both	rs113347232	T	0.0183	C	0.0587	0.0435	0.001889	-0.0083	0.0045	0.064
SCZ>CompGaming	Both	rs113385538	A	0.0949	G	0.0312	0.0195	0.0002232	-0.0011	0.002	0.597
SCZ>CompGaming	Both	rs113454274	A	0.0605	T	0.0387	0.0238	0.0001809	-0.0009	0.0025	0.709
SCZ>CompGaming	Both	rs113534750	T	0.0362	C	0.0359	0.0291	0.004488	0.0004	0.0033	0.893
SCZ>CompGaming	Both	rs113781611	T	0.0168	G	0.0809	0.0541	0.0005783	0.0068	0.0049	0.166
SCZ>CompGaming	Both	rs114129995	A	0.0093	G	-0.1108	0.0652	9.06e-05	-0.004	0.0064	0.533
SCZ>CompGaming	Both	rs114397408	A	0.0195	G	0.0588	0.0422	0.001347	-0.0013	0.0043	0.759
SCZ>CompGaming	Both	rs114532440	T	0.0022	G	-0.0737	0.0574	0.003113	0.0204	0.0128	0.11
SCZ>CompGaming	Both	rs114572737	T	0.0018	C	-0.0661	0.0402	0.0001541	0.0021	0.014	0.878
SCZ>CompGaming	Both	rs114733884	C	0.0107	G	0.0595	0.0469	0.003493	0.0015	0.0057	0.796
SCZ>CompGaming	Both	rs114782114	T	0.0404	G	0.0353	0.0291	0.005193	0.0019	0.003	0.529
SCZ>CompGaming	Both	rs114834500	A	0.05	G	0.0492	0.0275	3.73e-05	0.0008	0.0028	0.769
SCZ>CompGaming	Both	rs115168149	T	0.0229	C	-0.0478	0.04	0.005986	-0.0035	0.004	0.378
SCZ>CompGaming	Both	rs115236369	T	0.0177	G	0.0489	0.0411	0.006026	0.0017	0.0045	0.707
SCZ>CompGaming	Both	rs11534043	A	0.3627	G	-0.0186	0.0111	0.0001131	0	0.0012	0.976
SCZ>CompGaming	Both	rs115360983	T	0.0387	G	-0.0424	0.0291	0.0008067	0.0016	0.0032	0.633
SCZ>CompGaming	Both	rs115389505	T	0.0153	C	-0.0861	0.0495	6.16e-05	0.0054	0.0048	0.258
SCZ>CompGaming	Both	rs115568381	C	0.9779	G	-0.0493	0.0408	0.005378	-0.0049	0.004	0.221
SCZ>CompGaming	Both	rs11577659	A	0.0104	G	-0.085	0.0652	0.002689	0.0095	0.006	0.114
SCZ>CompGaming	Both	rs115851755	T	0.0827	G	-0.0258	0.0223	0.007873	-0.0003	0.0022	0.894
SCZ>CompGaming	Both	rs115885550	A	0.9816	T	-0.0481	0.0392	0.004706	0.0038	0.0045	0.402
SCZ>CompGaming	Both	rs115894620	A	0.9915	G	0.0893	0.0648	0.001524	0.0051	0.0064	0.428
SCZ>CompGaming	Both	rs11590970	A	0.0173	G	0.061	0.0511	0.006004	-0.0041	0.0048	0.391
SCZ>CompGaming	Both	rs11597992	T	0.2463	C	-0.0232	0.0127	2.63e-05	0.0002	0.0014	0.906
SCZ>CompGaming	Both	rs116004376	T	0.0111	C	0.0729	0.0485	0.000544	-0.0041	0.0059	0.48
SCZ>CompGaming	Both	rs11600658	A	0.7335	C	-0.0213	0.0136	0.0003177	-0.0018	0.0013	0.188
SCZ>CompGaming	Both	rs116067372	A	0.9884	G	0.1073	0.0751	0.0009994	0.0011	0.0055	0.841
SCZ>CompGaming	Both	rs11609171	T	0.9085	C	0.0372	0.0231	0.0002078	0.001	0.002	0.637
SCZ>CompGaming	Both	rs11617058	T	0.8205	G	0.0318	0.0147	5.92e-07	0.0002	0.0015	0.876
SCZ>CompGaming	Both	rs11622223	A	0.5607	G	0.0185	0.0113	0.0001688	0.0026	0.0012	0.0288
SCZ>CompGaming	Both	rs116250257	T	0.9443	C	-0.0474	0.0266	4.11e-05	0.003	0.0026	0.248
SCZ>CompGaming	Both	rs11625793	A	0.6	G	-0.0232	0.0109	8.95e-07	0.0031	0.0012	0.0107
SCZ>CompGaming	Both	rs116286672	A	0.1578	G	0.0238	0.0147	0.0001946	0.0004	0.0016	0.808
SCZ>CompGaming	Both	rs116369947	A	0.9972	C	-0.0855	0.0696	0.004715	0.0096	0.0117	0.411
SCZ>CompGaming	Both	rs11644745	T	0.1347	C	-0.0278	0.0164	9.3e-05	0.0041	0.0017	0.0167
SCZ>CompGaming	Both	rs116606986	T	0.0137	C	0.1055	0.0573	2.23e-05	-0.0075	0.0054	0.163
SCZ>CompGaming	Both	rs116622071	A	0.0131	G	0.0496	0.034	0.0007676	0.0052	0.0052	0.321
SCZ>CompGaming	Both	rs116663126	A	0.9249	G	-0.0357	0.0201	4.47e-05	0.0046	0.0022	0.0399
SCZ>CompGaming	Both	rs11680328	A	0.8762	T	-0.0323	0.0156	1.87e-06	-0.0017	0.0018	0.344
SCZ>CompGaming	Both	rs11682175	T	0.5271	C	-0.0322	0.0106	2.54e-12	0.0005	0.0012	0.66
SCZ>CompGaming	Both	rs11684923	T	0.9419	C	0.033	0.0265	0.00417	0.0013	0.0027	0.621
SCZ>CompGaming	Both	rs11687248	A	0.4172	G	0.0179	0.011	0.0001803	-0.0007	0.0012	0.571
SCZ>CompGaming	Both	rs116924339	A	0.0395	G	-0.0306	0.0266	0.008199	-0.0026	0.003	0.394
SCZ>CompGaming	Both	rs11693094	T	0.4658	C	-0.0318	0.0107	7.13e-12	0.0026	0.0012	0.0295
SCZ>CompGaming	Both	rs116963868	T	0.0286	C	-0.0762	0.043	4.45e-05	0.0006	0.0036	0.866
SCZ>CompGaming	Both	rs117005091	T	0.0628	C	-0.0322	0.0243	0.002291	0.0001	0.0025	0.968
SCZ>CompGaming	Both	rs117045326	A	0.0212	G	-0.1111	0.0571	7.44e-06	0.0011	0.0042	0.804
SCZ>CompGaming	Both	rs117074560	T	0.05	C	-0.068	0.0277	1.66e-08	0.006	0.0027	0.0268
SCZ>CompGaming	Both	rs117112776	A	0.101	G	-0.0258	0.0176	0.0007451	-0.0004	0.002	0.823
SCZ>CompGaming	Both	rs11712112	A	0.1248	G	0.0336	0.0173	7.66e-06	-0.0008	0.0018	0.671
SCZ>CompGaming	Both	rs11715390	T	0.3737	C	0.0192	0.0113	9.14e-05	0.003	0.0012	0.0134
SCZ>CompGaming	Both	rs117162348	A	0.0134	G	0.115	0.0613	1.56e-05	-0.0013	0.0053	0.81
SCZ>CompGaming	Both	rs117177321	T	0.015	G	-0.0452	0.0394	0.008269	-0.0021	0.005	0.68
SCZ>CompGaming	Both	rs117249838	A	0.9634	T	-0.0766	0.0439	5.92e-05	0.0047	0.0032	0.138
SCZ>CompGaming	Both	rs117250084	T	0.9862	C	-0.0508	0.0439	0.007731	-0.0087	0.0053	0.101
SCZ>CompGaming	Both	rs11740474	A	0.5816	T	-0.0265	0.0111	3.94e-08	-0.0006	0.0012	0.631
SCZ>CompGaming	Both	rs117412679	T	0.0982	C	0.0317	0.0234	0.001789	-0.0027	0.0021	0.198
SCZ>CompGaming	Both	rs117435282	T	0.0814	C	-0.0354	0.0199	4.2e-05	-0.0022	0.0021	0.315
SCZ>CompGaming	Both	rs117439493	T	0.0192	C	0.0957	0.0563	9.2e-05	0.0012	0.0043	0.779
SCZ>CompGaming	Both	rs117559199	A	0.0414	C	0.0524	0.0351	0.0005761	-0.0005	0.003	0.861
SCZ>CompGaming	Both	rs117578877	T	0.0556	C	0.0589	0.0276	8.81e-07	0.0008	0.0026	0.759
SCZ>CompGaming	Both	rs117611968	A	0.0061	G	-0.0679	0.0543	0.003946	0.0108	0.0077	0.157
SCZ>CompGaming	Both	rs117660826	T	0.9638	G	0.0572	0.0313	2.6e-05	0.0031	0.0032	0.327
SCZ>CompGaming	Both	rs11770667	T	0.9432	G	0.0281	0.0233	0.005418	0.0034	0.0025	0.186
SCZ>CompGaming	Both	rs117713018	A	0.0123	C	-0.0697	0.0519	0.001984	0.0018	0.0055	0.74
SCZ>CompGaming	Both	rs117841938	T	0.0235	G	-0.0617	0.0386	0.000234	0.0059	0.0039	0.128
SCZ>CompGaming	Both	rs117846833	A	0.987	C	0.0721	0.0552	0.002648	0.0036	0.0052	0.486
SCZ>CompGaming	Both	rs11785400	T	0.3668	C	0.0229	0.011	1.52e-06	-0.0016	0.0012	0.197
SCZ>CompGaming	Both	rs117876185	A	0.0094	C	0.0654	0.0535	0.004905	-0.001	0.0064	0.873
SCZ>CompGaming	Both	rs117901134	A	0.9622	G	-0.0478	0.0287	0.0001238	0.0008	0.0031	0.785
SCZ>CompGaming	Both	rs117944154	T	0.0371	C	0.065	0.0343	1.29e-05	0.0015	0.0031	0.634
SCZ>CompGaming	Both	rs118042803	C	0.9414	G	0.0409	0.0245	0.0001183	0.001	0.0026	0.712
SCZ>CompGaming	Both	rs11807834	A	0.2642	G	0.026	0.0125	1.76e-06	-0.002	0.0013	0.129
SCZ>CompGaming	Both	rs118090042	A	0.9898	C	-0.093	0.0599	0.0003453	0.0055	0.006	0.366
SCZ>CompGaming	Both	rs118109255	T	0.9852	C	-0.0964	0.0608	0.0002582	-0.0047	0.0049	0.333
SCZ>CompGaming	Both	rs118110072	A	0.9807	G	0.0784	0.0462	9.17e-05	-0.0071	0.0044	0.102
SCZ>CompGaming	Both	rs11813412	A	0.8944	C	-0.0318	0.0176	2.98e-05	-0.0017	0.0019	0.368
SCZ>CompGaming	Both	rs118139490	C	0.0134	G	0.068	0.0451	0.0005163	0.008	0.0052	0.123
SCZ>CompGaming	Both	rs11885345	A	0.384	G	-0.0165	0.0119	0.001379	-0.0029	0.0013	0.0228
SCZ>CompGaming	Both	rs11920803	A	0.0764	G	-0.0288	0.019	0.0004796	0.0052	0.0022	0.0195
SCZ>CompGaming	Both	rs11986100	T	0.3687	C	0.0156	0.0108	0.0009118	-0.0007	0.0012	0.543
SCZ>CompGaming	Both	rs1202674	A	0.6681	G	0.0184	0.0117	0.0002953	-0.0008	0.0013	0.52
SCZ>CompGaming	Both	rs12030980	A	0.2048	T	0.016	0.0127	0.003809	0.0019	0.0015	0.207
SCZ>CompGaming	Both	rs12033048	T	0.8534	C	-0.0181	0.0145	0.004106	-0.0016	0.0017	0.354
SCZ>CompGaming	Both	rs12039977	A	0.1733	C	-0.0391	0.0266	0.0007252	-0.0001	0.0016	0.942
SCZ>CompGaming	Both	rs12046747	A	0.2178	G	0.019	0.0125	0.0004743	-0.0029	0.0014	0.0393
SCZ>CompGaming	Both	rs12099482	A	0.3436	C	-0.024	0.014	7.75e-05	-0.0004	0.0013	0.732
SCZ>CompGaming	Both	rs12123985	T	0.6939	C	-0.0245	0.0126	8.24e-06	0.0023	0.0013	0.0702
SCZ>CompGaming	Both	rs12128066	T	0.6395	C	0.0177	0.0112	0.000258	-0.0015	0.0012	0.219
SCZ>CompGaming	Both	rs12129573	A	0.3468	C	0.0301	0.011	2.35e-10	-0.0012	0.0012	0.329
SCZ>CompGaming	Both	rs12140710	A	0.4386	G	0.0156	0.0107	0.0007909	-0.0003	0.0012	0.798
SCZ>CompGaming	Both	rs12144688	A	0.1465	G	0.0208	0.0151	0.001551	-0.0022	0.0017	0.179
SCZ>CompGaming	Both	rs12221966	T	0.8876	C	0.0303	0.0188	0.0002156	-0.0047	0.0019	0.0135
SCZ>CompGaming	Both	rs12237911	A	0.0613	G	0.0492	0.0251	6.44e-06	-0.0028	0.0024	0.248
SCZ>CompGaming	Both	rs12283632	A	0.3143	G	0.0182	0.0114	0.0002507	0.0003	0.0013	0.843
SCZ>CompGaming	Both	rs12325245	A	0.8528	T	-0.038	0.0153	1.15e-08	0.0006	0.0017	0.724
SCZ>CompGaming	Both	rs12326186	A	0.2527	G	-0.0238	0.0121	6.49e-06	0.0008	0.0014	0.535
SCZ>CompGaming	Both	rs12346540	T	0.7184	C	0.0187	0.0121	0.0003775	-0.0008	0.0013	0.525
SCZ>CompGaming	Both	rs12346788	T	0.5089	G	-0.0142	0.0107	0.002276	0.0007	0.0012	0.564
SCZ>CompGaming	Both	rs12373525	A	0.5671	G	-0.0186	0.0126	0.0007148	-0.0006	0.0012	0.635
SCZ>CompGaming	Both	rs12378547	A	0.8522	G	-0.0254	0.0146	5.95e-05	0.0035	0.0017	0.0325
SCZ>CompGaming	Both	rs1238449	T	0.4901	C	-0.0127	0.0106	0.005781	-0.001	0.0012	0.407
SCZ>CompGaming	Both	rs12415001	A	0.0593	T	-0.0246	0.0202	0.004949	-0.0006	0.0025	0.816
SCZ>CompGaming	Both	rs12415769	A	0.9411	G	-0.0252	0.0216	0.007098	0.0042	0.0025	0.0894
SCZ>CompGaming	Both	rs12431410	T	0.6408	C	-0.0241	0.011	4.22e-07	0.0016	0.0012	0.204
SCZ>CompGaming	Both	rs12441198	T	0.1527	C	-0.0222	0.0149	0.000596	-0.0015	0.0017	0.384
SCZ>CompGaming	Both	rs12468875	A	0.7937	C	0.0167	0.0132	0.003568	0.0012	0.0015	0.424
SCZ>CompGaming	Both	rs12474641	A	0.1539	G	-0.0221	0.0149	0.00064	-0.0011	0.0016	0.501
SCZ>CompGaming	Both	rs12476212	A	0.5135	C	0.0179	0.0114	0.0002968	-0.0005	0.0012	0.658
SCZ>CompGaming	Both	rs12478153	A	0.9634	G	-0.0444	0.0252	4.86e-05	0	0.0031	0.992
SCZ>CompGaming	Both	rs1249548	A	0.0615	T	0.0422	0.0241	5.31e-05	0.0044	0.0026	0.0842
SCZ>CompGaming	Both	rs12510251	A	0.1878	G	0.0307	0.0134	1.43e-07	-0.001	0.0015	0.525
SCZ>CompGaming	Both	rs12522073	T	0.6783	C	0.02	0.0116	7.4e-05	0.0013	0.0013	0.296
SCZ>CompGaming	Both	rs12524327	A	0.7774	G	-0.0169	0.0128	0.002358	0	0.0014	1
SCZ>CompGaming	Both	rs12530134	A	0.1121	G	0.0344	0.0201	8.3e-05	0.0033	0.0019	0.0939
SCZ>CompGaming	Both	rs12532	A	0.7152	G	-0.0183	0.0116	0.0002874	-0.0005	0.0013	0.681
SCZ>CompGaming	Both	rs12535497	A	0.3151	G	-0.016	0.012	0.002162	-0.0012	0.0013	0.367
SCZ>CompGaming	Both	rs12541792	A	0.5861	G	-0.0215	0.0119	3.25e-05	0.0024	0.0012	0.0476
SCZ>CompGaming	Both	rs12548892	T	0.6254	C	-0.0212	0.011	8.8e-06	-0.0001	0.0012	0.935
SCZ>CompGaming	Both	rs12554020	C	0.1558	G	0.0286	0.0143	3.96e-06	-0.001	0.0016	0.552
SCZ>CompGaming	Both	rs12555560	T	0.8381	C	-0.0215	0.0142	0.0004883	0.0022	0.0016	0.173
SCZ>CompGaming	Both	rs12587571	T	0.8762	C	-0.0243	0.0158	0.0003894	0.0005	0.0018	0.788
SCZ>CompGaming	Both	rs1259180	T	0.6157	C	-0.0249	0.0107	9.07e-08	0.0005	0.0012	0.659
SCZ>CompGaming	Both	rs12601476	T	0.4993	C	0.0167	0.011	0.000463	-0.0011	0.0012	0.364
SCZ>CompGaming	Both	rs12642102	A	0.824	T	0.0262	0.0143	2.65e-05	0.0021	0.0015	0.183
SCZ>CompGaming	Both	rs1265876	T	0.2548	C	0.0236	0.0124	1.24e-05	0.0001	0.0014	0.964
SCZ>CompGaming	Both	rs12659824	T	0.9784	C	-0.039	0.0314	0.004248	0.0026	0.004	0.519
SCZ>CompGaming	Both	rs1266483	A	0.6488	G	0.016	0.0112	0.001071	-0.0029	0.0012	0.0202
SCZ>CompGaming	Both	rs12668505	A	0.7039	C	0.0171	0.0114	0.000603	0.001	0.0013	0.431
SCZ>CompGaming	Both	rs12669325	T	0.8722	C	-0.0207	0.0162	0.003152	0.0037	0.0018	0.0326
SCZ>CompGaming	Both	rs12698339	A	0.7847	G	-0.0173	0.0128	0.001829	0.0004	0.0014	0.779
SCZ>CompGaming	Both	rs12704290	A	0.1151	G	-0.0463	0.0165	1.04e-10	0.0002	0.0018	0.914
SCZ>CompGaming	Both	rs12717057	A	0.3742	T	0.0151	0.011	0.001597	-0.0021	0.0012	0.08
SCZ>CompGaming	Both	rs12723316	A	0.1538	G	-0.0307	0.0152	3.31e-06	0.0029	0.0016	0.077
SCZ>CompGaming	Both	rs12725674	T	0.4403	C	-0.015	0.011	0.001619	0.0003	0.0012	0.777
SCZ>CompGaming	Both	rs12726336	T	0.014	C	-0.0629	0.0499	0.003663	-0.0039	0.0052	0.452
SCZ>CompGaming	Both	rs1273581	C	0.0626	G	-0.0314	0.0207	0.0004712	-0.0006	0.0025	0.792
SCZ>CompGaming	Both	rs12736111	A	0.7732	T	-0.0235	0.0139	9.23e-05	0.0006	0.0014	0.686
SCZ>CompGaming	Both	rs12737843	T	0.7956	C	0.0168	0.0135	0.004217	-0.0029	0.0015	0.0436
SCZ>CompGaming	Both	rs12770141	A	0.8411	T	-0.022	0.0153	0.0009073	-0.0001	0.0017	0.96
SCZ>CompGaming	Both	rs12789333	A	0.7293	T	-0.0241	0.0132	2.38e-05	0.0004	0.0013	0.766
SCZ>CompGaming	Both	rs12814893	T	0.1493	C	0.0241	0.0162	0.0006372	0.0026	0.0017	0.111
SCZ>CompGaming	Both	rs12824859	T	0.1964	C	0.0176	0.0137	0.003054	-0.0019	0.0015	0.209
SCZ>CompGaming	Both	rs12826178	T	0.0761	G	-0.0728	0.0243	5.3e-12	0.0033	0.0023	0.139
SCZ>CompGaming	Both	rs12875768	T	0.5437	C	-0.0182	0.0108	0.0001096	0.0007	0.0012	0.54
SCZ>CompGaming	Both	rs12877581	C	0.2864	G	0.0286	0.0128	2.47e-07	0.0019	0.0013	0.156
SCZ>CompGaming	Both	rs12886340	T	0.434	C	-0.0192	0.0109	5.59e-05	-0.002	0.0012	0.105
SCZ>CompGaming	Both	rs12887734	T	0.2883	G	0.0378	0.0117	1.17e-13	0.0013	0.0013	0.319
SCZ>CompGaming	Both	rs12889282	A	0.1378	G	-0.0265	0.0154	7.53e-05	0.0019	0.0017	0.26
SCZ>CompGaming	Both	rs12903146	A	0.5499	G	0.0281	0.0106	1.04e-09	-0.0016	0.0012	0.168
SCZ>CompGaming	Both	rs12914626	T	0.7046	C	-0.0253	0.0116	5.19e-07	-0.0002	0.0013	0.86
SCZ>CompGaming	Both	rs12915746	A	0.8663	G	0.0175	0.0154	0.008802	-0.0003	0.0017	0.875
SCZ>CompGaming	Both	rs12925877	T	0.4179	C	-0.0142	0.0108	0.002464	0.0027	0.0012	0.0239
SCZ>CompGaming	Both	rs12938078	A	0.1528	G	0.0269	0.0138	6.99e-06	0.0021	0.0016	0.197
SCZ>CompGaming	Both	rs12955051	A	0.3466	G	-0.0197	0.0112	4.94e-05	0.0003	0.0012	0.808
SCZ>CompGaming	Both	rs12956679	C	0.2285	G	-0.021	0.013	0.0001991	-0.0002	0.0014	0.875
SCZ>CompGaming	Both	rs12967490	A	0.7511	G	-0.017	0.0126	0.001889	0.0001	0.0014	0.967
SCZ>CompGaming	Both	rs12982001	A	0.4564	C	-0.0158	0.0113	0.001291	0.0033	0.0012	0.00607
SCZ>CompGaming	Both	rs12991836	A	0.6448	C	-0.0229	0.011	1.75e-06	0.001	0.0012	0.436
SCZ>CompGaming	Both	rs12997796	A	0.8159	G	0.0278	0.0137	3.08e-06	-0.0019	0.0015	0.202
SCZ>CompGaming	Both	rs13006127	T	0.4339	C	-0.0188	0.0106	4.35e-05	0.0023	0.0012	0.0514
SCZ>CompGaming	Both	rs13008701	T	0.265	C	-0.0157	0.0122	0.003146	-0.0015	0.0013	0.277
SCZ>CompGaming	Both	rs13031110	A	0.9005	C	-0.0369	0.0218	9.72e-05	0.0005	0.002	0.788
SCZ>CompGaming	Both	rs13061485	A	0.9734	G	0.0623	0.0356	5.55e-05	-0.0032	0.0037	0.382
SCZ>CompGaming	Both	rs13074132	T	0.6542	C	0.0244	0.0113	6.94e-07	0.0007	0.0012	0.546
SCZ>CompGaming	Both	rs13100989	T	0.169	C	-0.0227	0.0145	0.0003073	0.0006	0.0016	0.707
SCZ>CompGaming	Both	rs13110633	C	0.7813	G	0.0263	0.0129	2.39e-06	-0.0003	0.0014	0.824
SCZ>CompGaming	Both	rs13121771	T	0.5043	C	0.0185	0.0108	8.33e-05	0.0002	0.0012	0.854
SCZ>CompGaming	Both	rs13127214	C	0.1024	G	0.0276	0.0173	0.0002319	-0.0009	0.002	0.66
SCZ>CompGaming	Both	rs13127284	T	0.2617	G	-0.0164	0.0124	0.002353	0.0034	0.0013	0.00982
SCZ>CompGaming	Both	rs13129888	A	0.8234	C	-0.0222	0.0149	0.0005977	-0.0016	0.0016	0.303
SCZ>CompGaming	Both	rs13131254	A	0.4777	G	0.0185	0.0107	6.57e-05	0.0003	0.0012	0.821
SCZ>CompGaming	Both	rs13195460	T	0.8207	G	0.0241	0.0141	7.92e-05	-0.0014	0.0015	0.361
SCZ>CompGaming	Both	rs13217619	T	0.8824	C	0.0954	0.0195	1.44e-29	-0.0013	0.0018	0.471
SCZ>CompGaming	Both	rs13223714	T	0.7407	C	0.0136	0.0118	0.007732	-0.0014	0.0013	0.31
SCZ>CompGaming	Both	rs13240464	T	0.6698	C	0.035	0.0112	6.16e-13	-0.002	0.0013	0.103
SCZ>CompGaming	Both	rs13264245	T	0.0334	G	0.0342	0.0303	0.009368	0.0008	0.0033	0.812
SCZ>CompGaming	Both	rs13270346	A	0.3573	T	-0.0221	0.0122	3.07e-05	0.0013	0.0013	0.312
SCZ>CompGaming	Both	rs13276960	A	0.2033	G	-0.0278	0.0141	5.33e-06	0.0005	0.0015	0.73
SCZ>CompGaming	Both	rs13282856	A	0.2003	G	0.0167	0.0136	0.004632	-0.0018	0.0015	0.229
SCZ>CompGaming	Both	rs1329313	T	0.5562	C	0.0236	0.0107	3.41e-07	0.0016	0.0012	0.173
SCZ>CompGaming	Both	rs13293831	T	0.154	C	0.0293	0.0148	5.06e-06	-0.0042	0.0016	0.0095
SCZ>CompGaming	Both	rs13301469	C	0.8669	G	0.0314	0.0148	9.65e-07	0.0026	0.0017	0.128
SCZ>CompGaming	Both	rs1335882	A	0.3991	T	-0.0214	0.011	7.73e-06	0.0001	0.0012	0.939
SCZ>CompGaming	Both	rs1339227	T	0.3421	C	-0.026	0.0111	6.86e-08	0.0022	0.0013	0.0748
SCZ>CompGaming	Both	rs13435604	C	0.8266	G	0.0251	0.0138	2.63e-05	0.0003	0.0016	0.823
SCZ>CompGaming	Both	rs134867	T	0.3615	C	-0.0238	0.0111	8.45e-07	-0.0002	0.0012	0.839
SCZ>CompGaming	Both	rs1358100	A	0.3697	G	0.0161	0.011	0.000698	-0.0018	0.0012	0.144
SCZ>CompGaming	Both	rs1360695	A	0.615	G	0.0239	0.0109	4.89e-07	-0.0018	0.0012	0.128
SCZ>CompGaming	Both	rs138105	A	0.7183	G	0.0146	0.0122	0.005862	-0.0014	0.0013	0.299
SCZ>CompGaming	Both	rs138439103	A	0.0174	G	0.073	0.0564	0.002884	-0.002	0.0045	0.666
SCZ>CompGaming	Both	rs1386392	T	0.428	C	-0.0127	0.0108	0.00675	0.0008	0.0012	0.525
SCZ>CompGaming	Both	rs138658516	A	0.0346	G	0.0509	0.0328	0.000346	-0.0011	0.0033	0.744
SCZ>CompGaming	Both	rs138796146	A	0.0135	G	0.0629	0.0455	0.001442	0.0009	0.0052	0.865
SCZ>CompGaming	Both	rs138890280	A	0.0365	G	-0.0482	0.0363	0.002251	0.0026	0.0033	0.426
SCZ>CompGaming	Both	rs139070089	T	0.9869	C	-0.0635	0.0475	0.00211	-0.0053	0.0052	0.303
SCZ>CompGaming	Both	rs139506658	T	0.9882	C	-0.0874	0.0575	0.0004679	-0.0047	0.0059	0.421
SCZ>CompGaming	Both	rs139570841	C	0.008	G	0.0782	0.0618	0.003546	-0.0131	0.0067	0.0498
SCZ>CompGaming	Both	rs139632993	T	0.9687	C	-0.0444	0.039	0.008658	0.0005	0.0035	0.891
SCZ>CompGaming	Both	rs139856275	T	0.4322	C	-0.0138	0.0117	0.006711	0.0021	0.0012	0.083
SCZ>CompGaming	Both	rs139955679	A	0.0316	G	0.0406	0.0321	0.003594	0.0043	0.0034	0.21
SCZ>CompGaming	Both	rs140073275	A	0.001	G	0.0559	0.0425	0.002454	0.014	0.0184	0.447
SCZ>CompGaming	Both	rs140130327	T	0.0174	C	0.1079	0.0495	5.33e-07	0.007	0.0047	0.131
SCZ>CompGaming	Both	rs140431950	T	0.0141	C	-0.0839	0.0625	0.001995	0.0044	0.0052	0.398
SCZ>CompGaming	Both	rs140566836	A	0.0056	G	-0.0788	0.0587	0.001977	-0.002	0.0081	0.806
SCZ>CompGaming	Both	rs140655583	T	0.0139	C	0.1041	0.0619	0.0001074	0.0067	0.0053	0.207
SCZ>CompGaming	Both	rs140672835	T	0.9703	C	0.0431	0.0349	0.004397	0.0059	0.0035	0.0904
SCZ>CompGaming	Both	rs140801464	T	0.0103	C	0.0693	0.0514	0.00189	0.007	0.0058	0.226
SCZ>CompGaming	Both	rs140801867	A	0.0101	G	-0.1305	0.0696	1.58e-05	0.0013	0.0062	0.838
SCZ>CompGaming	Both	rs140869124	T	0.015	C	0.0758	0.046	0.000145	0.0039	0.0048	0.415
SCZ>CompGaming	Both	rs141459660	T	0.9807	C	-0.0748	0.0599	0.00403	-0.0016	0.0045	0.722
SCZ>CompGaming	Both	rs141525584	A	0.8731	G	-0.0346	0.0203	9.1e-05	0.0027	0.0018	0.132
SCZ>CompGaming	Both	rs141750464	A	0.9787	G	-0.0704	0.0488	0.0008972	0.0026	0.0041	0.524
SCZ>CompGaming	Both	rs142150223	T	0.9829	C	-0.0676	0.0419	0.0002023	-0.0082	0.0048	0.0839
SCZ>CompGaming	Both	rs142255439	A	0.0297	C	0.0465	0.0355	0.002554	-0.0033	0.0035	0.337
SCZ>CompGaming	Both	rs1422755	A	0.575	G	-0.0199	0.0108	2.29e-05	0.0014	0.0012	0.242
SCZ>CompGaming	Both	rs142453246	A	0.9843	T	-0.1014	0.0515	5.78e-06	0.0032	0.0048	0.507
SCZ>CompGaming	Both	rs142563092	T	0.0413	C	-0.0362	0.0303	0.005881	-0.0018	0.003	0.534
SCZ>CompGaming	Both	rs1426909	A	0.4957	G	-0.0189	0.0106	3.89e-05	0	0.0012	0.999
SCZ>CompGaming	Both	rs142806999	T	0.0432	C	-0.0329	0.0267	0.004504	0	0.003	0.99
SCZ>CompGaming	Both	rs1429753	A	0.3498	G	-0.0159	0.0114	0.001323	0.0007	0.0012	0.564
SCZ>CompGaming	Both	rs142995060	T	0.0122	C	0.0624	0.0524	0.00604	0.0006	0.0058	0.913
SCZ>CompGaming	Both	rs143029752	C	0.0017	G	0.0986	0.0597	0.0001448	0.0075	0.0145	0.605
SCZ>CompGaming	Both	rs143272639	C	0.9981	G	0.0798	0.0631	0.003603	-0.0176	0.0145	0.227
SCZ>CompGaming	Both	rs143415902	A	0.0772	G	0.0258	0.0224	0.008001	-0.0017	0.0022	0.456
SCZ>CompGaming	Both	rs1435400	T	0.8518	C	-0.0276	0.0151	2.44e-05	-0.0014	0.0017	0.4
SCZ>CompGaming	Both	rs143887529	T	0.0495	C	0.043	0.0293	0.0007331	0.0049	0.0028	0.0794
SCZ>CompGaming	Both	rs1439605	A	0.2611	G	-0.0188	0.012	0.0003264	0.002	0.0013	0.146
SCZ>CompGaming	Both	rs144062865	A	0.0061	G	-0.0843	0.0655	0.003047	-0.0037	0.0077	0.637
SCZ>CompGaming	Both	rs144172924	A	0.0119	G	0.0555	0.0416	0.002078	-0.0097	0.0056	0.0855
SCZ>CompGaming	Both	rs144228229	T	0.9856	G	-0.0646	0.0518	0.004125	-0.0027	0.0052	0.609
SCZ>CompGaming	Both	rs144446896	A	0.0234	G	-0.0545	0.0482	0.009254	0.0035	0.004	0.39
SCZ>CompGaming	Both	rs1444613	T	0.6586	C	0.0186	0.0115	0.0001981	-0.0003	0.0012	0.834
SCZ>CompGaming	Both	rs144705574	A	0.9781	C	0.0739	0.0436	9.42e-05	-0.0044	0.0043	0.309
SCZ>CompGaming	Both	rs144961843	T	0.0244	C	0.0562	0.0399	0.00119	-0.0037	0.0039	0.338
SCZ>CompGaming	Both	rs145004312	A	0.0129	T	0.045	0.0392	0.00836	-0.0042	0.0053	0.43
SCZ>CompGaming	Both	rs145024452	A	0.9614	G	0.0476	0.0344	0.00141	-0.0007	0.0031	0.814
SCZ>CompGaming	Both	rs145100111	C	0.0145	G	0.1216	0.0607	3.98e-06	-0.0012	0.0052	0.817
SCZ>CompGaming	Both	rs145171071	T	0.0482	C	-0.0366	0.0278	0.002401	0.0057	0.0028	0.0443
SCZ>CompGaming	Both	rs1452082	A	0.5597	C	-0.0162	0.011	0.0006737	0.0006	0.0012	0.635
SCZ>CompGaming	Both	rs145211206	A	0.0208	T	0.0492	0.0433	0.008806	0.0007	0.0043	0.876
SCZ>CompGaming	Both	rs145473016	A	0.022	G	-0.0615	0.0468	0.002463	0.0004	0.0042	0.919
SCZ>CompGaming	Both	rs145607970	A	0.0259	C	-0.0713	0.0256	1.35e-10	-0.0001	0.0037	0.979
SCZ>CompGaming	Both	rs145614607	A	0.0082	G	0.0942	0.0628	0.0005456	-0.0031	0.0066	0.642
SCZ>CompGaming	Both	rs145633011	T	0.9892	C	-0.0771	0.0631	0.004888	0.0036	0.0058	0.537
SCZ>CompGaming	Both	rs145654632	C	0.0161	G	0.0533	0.044	0.005307	-0.001	0.0048	0.841
SCZ>CompGaming	Both	rs145685051	A	0.9771	G	0.0596	0.0416	0.0009595	-0.0021	0.0042	0.616
SCZ>CompGaming	Both	rs145873275	A	0.0203	G	0.0723	0.0454	0.0002442	-0.0016	0.0043	0.711
SCZ>CompGaming	Both	rs1459072	A	0.6772	G	-0.0173	0.0115	0.0005382	-0.001	0.0013	0.446
SCZ>CompGaming	Both	rs146378441	A	0.0177	G	0.0504	0.0408	0.004488	-0.0013	0.0045	0.772
SCZ>CompGaming	Both	rs1464707	A	0.6212	G	0.0172	0.0109	0.0002856	-0.0004	0.0012	0.73
SCZ>CompGaming	Both	rs146513280	A	0.1855	C	0.0213	0.0137	0.0003509	0.0022	0.0015	0.138
SCZ>CompGaming	Both	rs146515258	A	0.0077	G	-0.063	0.0545	0.007854	0.0129	0.007	0.065
SCZ>CompGaming	Both	rs146704243	C	0.0247	G	-0.0635	0.0453	0.001263	0.0065	0.0038	0.0872
SCZ>CompGaming	Both	rs146707810	T	0.0101	C	-0.0696	0.0449	0.0003556	0.0048	0.0061	0.436
SCZ>CompGaming	Both	rs146846073	T	0.0095	C	-0.0893	0.0481	1.89e-05	0.0036	0.0064	0.573
SCZ>CompGaming	Both	rs147330783	T	0.0063	C	-0.0668	0.0462	0.0008816	0.0053	0.0081	0.511
SCZ>CompGaming	Both	rs147412940	C	0.9681	G	0.0628	0.0409	0.0004023	0.0048	0.0033	0.148
SCZ>CompGaming	Both	rs147597351	A	0.9977	G	-0.0698	0.0624	0.009966	0.0206	0.0134	0.124
SCZ>CompGaming	Both	rs148137587	A	0.9864	G	-0.0938	0.0572	0.0001588	0.0096	0.0052	0.0622
SCZ>CompGaming	Both	rs1482292	A	0.0956	C	-0.0357	0.0172	1.86e-06	-0.0005	0.002	0.808
SCZ>CompGaming	Both	rs148310175	T	0.023	C	-0.0865	0.0591	0.0007571	0.001	0.004	0.796
SCZ>CompGaming	Both	rs148324385	T	0.0342	C	-0.0479	0.0325	0.0006691	0.0003	0.0032	0.925
SCZ>CompGaming	Both	rs148506285	C	0.9841	G	-0.0571	0.051	0.009931	-0.0006	0.005	0.908
SCZ>CompGaming	Both	rs149008145	T	0.9759	G	-0.0444	0.0315	0.001173	-0.0017	0.004	0.662
SCZ>CompGaming	Both	rs149055943	A	0.0227	G	0.0535	0.0403	0.002208	-0.003	0.0039	0.453
SCZ>CompGaming	Both	rs149073608	T	0.0208	G	-0.0457	0.0371	0.004592	-0.003	0.0041	0.472
SCZ>CompGaming	Both	rs149682606	T	0.9951	C	0.1118	0.0723	0.0003648	0.0029	0.0092	0.751
SCZ>CompGaming	Both	rs149818	A	0.4912	C	0.0193	0.0106	2.84e-05	-0.001	0.0012	0.412
SCZ>CompGaming	Both	rs1498232	T	0.3073	C	0.0304	0.0115	1.28e-09	-0.0015	0.0013	0.228
SCZ>CompGaming	Both	rs149912794	T	0.9651	C	-0.0448	0.0394	0.008882	-0.0015	0.0033	0.641
SCZ>CompGaming	Both	rs150060044	T	0.975	C	-0.0528	0.039	0.001832	0.0013	0.0039	0.743
SCZ>CompGaming	Both	rs1501357	T	0.8174	C	-0.0332	0.0134	1.24e-08	-0.0012	0.0015	0.434
SCZ>CompGaming	Both	rs150301120	C	0.9771	G	-0.038	0.0326	0.007157	-0.0037	0.004	0.355
SCZ>CompGaming	Both	rs150302899	T	0.0119	C	-0.0693	0.0518	0.00206	0.0073	0.0058	0.213
SCZ>CompGaming	Both	rs150461998	T	0.0107	C	0.0935	0.0552	9.41e-05	-0.0072	0.0057	0.207
SCZ>CompGaming	Both	rs150484866	T	0.0136	C	-0.0793	0.0589	0.00195	-0.0062	0.0052	0.231
SCZ>CompGaming	Both	rs150588129	T	0.9941	C	0.1007	0.0718	0.001239	0.0019	0.0085	0.827
SCZ>CompGaming	Both	rs150707974	A	0.9869	T	-0.0866	0.0615	0.001183	0.0011	0.0055	0.839
SCZ>CompGaming	Both	rs150740464	A	0.8924	G	-0.027	0.0189	0.0009889	0.0026	0.0019	0.171
SCZ>CompGaming	Both	rs1509378	A	0.3236	G	0.0268	0.0115	8.37e-08	-0.0004	0.0013	0.762
SCZ>CompGaming	Both	rs150981089	T	0.9906	G	0.0867	0.0699	0.004253	-0.003	0.0063	0.629
SCZ>CompGaming	Both	rs151038142	T	0.0105	C	0.088	0.0476	2.07e-05	-0.0128	0.0061	0.0354
SCZ>CompGaming	Both	rs151174325	T	0.9868	C	-0.0744	0.0446	0.0001233	0.0009	0.0052	0.859
SCZ>CompGaming	Both	rs151260629	A	0.9662	G	-0.0591	0.0332	4.26e-05	-0.0013	0.0033	0.689
SCZ>CompGaming	Both	rs1524480	T	0.1894	G	-0.0268	0.0134	4.05e-06	0.0002	0.0015	0.875
SCZ>CompGaming	Both	rs1528631	T	0.5092	G	-0.0129	0.0105	0.004813	0.0022	0.0012	0.0612
SCZ>CompGaming	Both	rs1546044	A	0.2881	T	0.023	0.0117	5.91e-06	0.0005	0.0013	0.709
SCZ>CompGaming	Both	rs156326	A	0.4216	G	0.015	0.0112	0.002039	-0.0032	0.0012	0.0088
SCZ>CompGaming	Both	rs1572680	A	0.4788	C	0.0139	0.0108	0.003	-0.0001	0.0012	0.927
SCZ>CompGaming	Both	rs1583830	A	0.6519	G	-0.0205	0.0109	1.54e-05	0.0021	0.0012	0.095
SCZ>CompGaming	Both	rs1591241	C	0.3837	G	-0.0158	0.0114	0.001393	-0.0002	0.0012	0.837
SCZ>CompGaming	Both	rs1600982	T	0.3242	C	-0.0136	0.0112	0.005214	0.0007	0.0013	0.586
SCZ>CompGaming	Both	rs164289	A	0.5768	G	0.0179	0.0107	0.000109	-0.0017	0.0012	0.164
SCZ>CompGaming	Both	rs1674253	A	0.7222	G	-0.0186	0.0127	0.0007412	-0.0026	0.0013	0.0538
SCZ>CompGaming	Both	rs16846128	C	0.707	G	0.0207	0.0116	3.84e-05	0.002	0.0013	0.124
SCZ>CompGaming	Both	rs168505	T	0.3984	C	-0.0182	0.0109	0.000128	-0.002	0.0012	0.101
SCZ>CompGaming	Both	rs16867576	A	0.8648	G	0.0416	0.0169	1.36e-08	-0.0025	0.0017	0.153
SCZ>CompGaming	Both	rs16937	A	0.3126	G	0.0242	0.0113	8.69e-07	0.0015	0.0013	0.235
SCZ>CompGaming	Both	rs16940712	A	0.9736	G	0.0453	0.033	0.001602	-0.0011	0.0037	0.771
SCZ>CompGaming	Both	rs16942745	A	0.0241	G	0.0532	0.0294	3.1e-05	0.0031	0.0038	0.414
SCZ>CompGaming	Both	rs17017927	T	0.7627	G	-0.0205	0.0127	0.000199	0.0009	0.0014	0.529
SCZ>CompGaming	Both	rs1701930	A	0.4404	G	-0.0129	0.011	0.006558	0.0003	0.0012	0.822
SCZ>CompGaming	Both	rs1702294	T	0.1883	C	-0.0502	0.0137	2.79e-17	0.0028	0.0015	0.0647
SCZ>CompGaming	Both	rs170623	C	0.7387	G	-0.0228	0.0139	0.0001687	0.0008	0.0014	0.552
SCZ>CompGaming	Both	rs17129612	T	0.0325	C	0.04	0.0316	0.003544	-0.0006	0.0033	0.861
SCZ>CompGaming	Both	rs17133898	A	0.1475	G	-0.0179	0.0154	0.007458	0.0004	0.0017	0.809
SCZ>CompGaming	Both	rs17149664	T	0.0647	C	0.0386	0.0229	0.0001053	-0.0013	0.0024	0.582
SCZ>CompGaming	Both	rs17169635	T	0.6656	C	-0.0197	0.0113	6.26e-05	0.0028	0.0013	0.0235
SCZ>CompGaming	Both	rs17194490	T	0.1647	G	0.0422	0.0148	4.87e-11	-0.0033	0.0016	0.0362
SCZ>CompGaming	Both	rs1735475	A	0.3089	T	-0.0142	0.0116	0.004961	0.001	0.0013	0.416
SCZ>CompGaming	Both	rs17405686	A	0.5518	G	0.0233	0.0108	6.88e-07	-0.0005	0.0012	0.697
SCZ>CompGaming	Both	rs17410154	T	0.4465	C	-0.0141	0.0105	0.002154	-0.0002	0.0012	0.864
SCZ>CompGaming	Both	rs17432316	T	0.7726	C	0.026	0.0127	2.27e-06	0.0013	0.0014	0.351
SCZ>CompGaming	Both	rs17515169	A	0.8501	T	0.0297	0.0171	6.4e-05	0.0001	0.0017	0.973
SCZ>CompGaming	Both	rs17537703	A	0.4724	G	-0.023	0.0106	5.38e-07	0.001	0.0012	0.419
SCZ>CompGaming	Both	rs17619230	A	0.8997	G	0.0248	0.0183	0.00183	0.0004	0.002	0.838
SCZ>CompGaming	Both	rs17657387	A	0.9873	G	0.0846	0.0584	0.0008568	-0.0018	0.0054	0.742
SCZ>CompGaming	Both	rs17659634	A	0.8047	G	-0.0186	0.0137	0.001797	0.0007	0.0015	0.64
SCZ>CompGaming	Both	rs17731	A	0.3741	G	0.0224	0.0109	2.15e-06	-0.0005	0.0012	0.681
SCZ>CompGaming	Both	rs17756848	A	0.9359	G	-0.0291	0.0225	0.002843	0.0025	0.0024	0.301
SCZ>CompGaming	Both	rs17765037	A	0.7186	G	0.0213	0.0121	4.64e-05	-0.0014	0.0013	0.278
SCZ>CompGaming	Both	rs17831132	A	0.4888	G	-0.0146	0.0106	0.001595	-0.0003	0.0012	0.789
SCZ>CompGaming	Both	rs180832238	T	0.01	C	0.0681	0.0426	0.0002331	0.0024	0.0061	0.689
SCZ>CompGaming	Both	rs181594538	T	0.0131	C	0.0609	0.0512	0.00616	-0.0084	0.0055	0.128
SCZ>CompGaming	Both	rs181833891	A	0.0156	G	0.0687	0.0555	0.004316	-0.0025	0.0049	0.603
SCZ>CompGaming	Both	rs182076298	A	0.9201	G	0.0212	0.0188	0.009226	-0.0003	0.0022	0.875
SCZ>CompGaming	Both	rs182303498	A	0	G	-0.0653	0.0469	0.001324	0.0187	0.381	0.961
SCZ>CompGaming	Both	rs182681621	A	0.0069	G	-0.1071	0.0603	4.28e-05	-0.0014	0.0076	0.852
SCZ>CompGaming	Both	rs182695911	C	0.9892	G	-0.0588	0.041	0.0009394	-0.0008	0.0057	0.884
SCZ>CompGaming	Both	rs1829698	T	0.412	C	-0.0175	0.0108	0.0001834	-0.0014	0.0012	0.247
SCZ>CompGaming	Both	rs182989080	T	0.9907	C	-0.08	0.0567	0.001153	-0.0082	0.0064	0.195
SCZ>CompGaming	Both	rs183823891	T	0.1818	C	0.0309	0.0135	1.34e-07	-0.0036	0.0015	0.0206
SCZ>CompGaming	Both	rs183986993	T	0.0085	C	0.0904	0.0595	0.0004715	0.0106	0.0065	0.102
SCZ>CompGaming	Both	rs184499313	A	0.9084	G	-0.0259	0.019	0.001696	-0.0012	0.002	0.544
SCZ>CompGaming	Both	rs185003036	T	0.9713	C	-0.0587	0.0345	8.77e-05	-0.0005	0.0035	0.897
SCZ>CompGaming	Both	rs185325369	A	0.9899	G	0.0785	0.0598	0.002509	-0.0005	0.0061	0.929
SCZ>CompGaming	Both	rs185968827	A	0.1828	T	-0.0266	0.0141	1.38e-05	-0.0001	0.0015	0.945
SCZ>CompGaming	Both	rs186120018	A	0.9931	T	-0.0551	0.0426	0.002884	-0.0083	0.0078	0.285
SCZ>CompGaming	Both	rs1863824	A	0.6169	G	-0.0215	0.0109	5.55e-06	0.0001	0.0012	0.945
SCZ>CompGaming	Both	rs186897740	T	0.9926	C	-0.0715	0.0557	0.003099	0.0135	0.0071	0.0582
SCZ>CompGaming	Both	rs187281819	A	0.0059	G	-0.0802	0.0585	0.001603	0.0027	0.0079	0.734
SCZ>CompGaming	Both	rs187500544	A	0.0458	G	-0.0612	0.0353	6.4e-05	-0.0016	0.0028	0.563
SCZ>CompGaming	Both	rs187623788	A	0.0128	C	-0.0651	0.0495	0.002472	0.0042	0.0054	0.434
SCZ>CompGaming	Both	rs188128465	C	0.006	G	0.0783	0.0594	0.0024	-0.0034	0.0079	0.663
SCZ>CompGaming	Both	rs188264329	T	0.9801	C	-0.0511	0.044	0.007554	0.0033	0.0045	0.457
SCZ>CompGaming	Both	rs1886621	A	0.7369	G	0.0204	0.012	9.34e-05	-0.001	0.0013	0.432
SCZ>CompGaming	Both	rs188919324	T	0.9899	C	0.0717	0.0593	0.005436	0.0044	0.0061	0.477
SCZ>CompGaming	Both	rs189052316	A	0.0186	G	0.0861	0.0608	0.001124	0.0019	0.0045	0.675
SCZ>CompGaming	Both	rs189971552	C	0.9897	G	0.0551	0.0431	0.003233	-0.0041	0.0062	0.503
SCZ>CompGaming	Both	rs191019841	T	0.9874	G	-0.0601	0.0521	0.007912	-0.0027	0.0053	0.607
SCZ>CompGaming	Both	rs191344532	A	0.9906	G	-0.0723	0.0524	0.001473	0.0001	0.0066	0.99
SCZ>CompGaming	Both	rs1914395	A	0.0432	G	0.0444	0.0204	5.2e-07	-0.0035	0.0029	0.233
SCZ>CompGaming	Both	rs1915171	T	0.8553	C	0.026	0.0161	0.0002131	0.0014	0.0017	0.4
SCZ>CompGaming	Both	rs192112169	T	0.0051	G	-0.0753	0.0485	0.000354	-0.0003	0.0089	0.974
SCZ>CompGaming	Both	rs1927813	A	0.6467	G	-0.0202	0.0113	3.88e-05	-0.0014	0.0012	0.272
SCZ>CompGaming	Both	rs193201696	A	0.99	G	0.1088	0.0677	0.000215	0.0063	0.0061	0.295
SCZ>CompGaming	Both	rs1939214	A	0.8344	G	0.0334	0.0144	8.88e-08	0.0021	0.0016	0.184
SCZ>CompGaming	Both	rs1951329	A	0.4183	G	0.0193	0.0107	3.07e-05	0.0024	0.0012	0.0451
SCZ>CompGaming	Both	rs1960094	T	0.5172	C	0.0142	0.011	0.002862	0.0009	0.0012	0.43
SCZ>CompGaming	Both	rs196014	T	0.1783	G	0.019	0.0161	0.006488	-0.001	0.0016	0.517
SCZ>CompGaming	Both	rs1964682	T	0.0208	C	0.062	0.041	0.000501	-0.0011	0.0041	0.798
SCZ>CompGaming	Both	rs1971903	A	0.0533	G	0.0281	0.0236	0.006073	-0.004	0.0026	0.129
SCZ>CompGaming	Both	rs197230	A	0.5629	G	-0.014	0.0107	0.002664	0.0002	0.0012	0.883
SCZ>CompGaming	Both	rs1979406	T	0.9101	C	-0.0341	0.0188	3.17e-05	0.0029	0.0021	0.165
SCZ>CompGaming	Both	rs1999512	A	0.7579	G	-0.0227	0.0124	2.55e-05	0.0036	0.0014	0.00826
SCZ>CompGaming	Both	rs2000140	A	0.2391	G	-0.0181	0.0126	0.0009211	-0.0019	0.0014	0.167
SCZ>CompGaming	Both	rs2000798	T	0.6172	C	-0.0144	0.0111	0.002963	-0.0011	0.0012	0.389
SCZ>CompGaming	Both	rs2000861	A	0.9054	G	-0.0292	0.0186	0.000291	-0.0034	0.002	0.089
SCZ>CompGaming	Both	rs2007044	A	0.6099	G	-0.0398	0.0108	2.63e-17	0.0008	0.0012	0.493
SCZ>CompGaming	Both	rs2010897	A	0.2092	T	0.0293	0.0131	2.52e-07	-0.0034	0.0014	0.0178
SCZ>CompGaming	Both	rs2018916	T	0.5194	C	-0.0261	0.0106	1.26e-08	0.0009	0.0012	0.45
SCZ>CompGaming	Both	rs2023987	T	0.5596	C	0.0182	0.0109	0.0001171	-0.0006	0.0012	0.61
SCZ>CompGaming	Both	rs2026714	A	0.4429	G	-0.0242	0.0107	1.88e-07	-0.0004	0.0012	0.753
SCZ>CompGaming	Both	rs2038586	T	0.1826	C	-0.0205	0.0152	0.001954	0.0005	0.0016	0.732
SCZ>CompGaming	Both	rs2053079	A	0.7487	G	-0.0318	0.0124	3.79e-09	-0.001	0.0014	0.465
SCZ>CompGaming	Both	rs2068012	T	0.7684	C	-0.03	0.0126	4.14e-08	-0.0009	0.0014	0.506
SCZ>CompGaming	Both	rs2068485	T	0.5544	G	0.019	0.0106	3.44e-05	-0.0004	0.0012	0.723
SCZ>CompGaming	Both	rs207282	T	0.6093	C	0.023	0.0113	2.76e-06	-0.0018	0.0012	0.137
SCZ>CompGaming	Both	rs2076598	A	0.6041	G	-0.0162	0.0107	0.0005042	0.0015	0.0012	0.202
SCZ>CompGaming	Both	rs2077316	A	0.9441	C	0.0515	0.0263	6.39e-06	-0.0011	0.0027	0.686
SCZ>CompGaming	Both	rs2077548	A	0.1465	G	-0.0237	0.0151	0.0003156	0.0031	0.0017	0.0612
SCZ>CompGaming	Both	rs2077586	A	0.695	G	0.0283	0.0124	1.53e-07	-0.002	0.0013	0.129
SCZ>CompGaming	Both	rs2085528	A	0.4736	G	-0.0131	0.0107	0.004832	-0.0004	0.0012	0.705
SCZ>CompGaming	Both	rs2094900	A	0.4091	G	0.0226	0.0107	1.27e-06	-0.0005	0.0012	0.691
SCZ>CompGaming	Both	rs2104248	A	0.4687	C	0.0129	0.0106	0.0052	-0.0027	0.0012	0.0224
SCZ>CompGaming	Both	rs2108349	A	0.6814	G	0.0203	0.0114	4.19e-05	-0.0013	0.0013	0.315
SCZ>CompGaming	Both	rs2117067	T	0.7349	C	0.0152	0.012	0.00341	0	0.0013	0.995
SCZ>CompGaming	Both	rs2118060	A	0.9346	C	-0.0311	0.0198	0.0003129	-0.0009	0.0024	0.72
SCZ>CompGaming	Both	rs2137272	A	0.5543	C	-0.0203	0.0107	1.14e-05	0.0024	0.0012	0.0402
SCZ>CompGaming	Both	rs2143864	T	0.1412	C	-0.0238	0.0152	0.000313	0.001	0.0017	0.553
SCZ>CompGaming	Both	rs2143988	A	0.4575	G	-0.0123	0.0106	0.007554	0.0015	0.0012	0.197
SCZ>CompGaming	Both	rs2148588	T	0.1074	C	-0.0268	0.0165	0.0001906	-0.0006	0.0019	0.744
SCZ>CompGaming	Both	rs2150132	A	0.2062	G	0.0172	0.0139	0.00428	0.0022	0.0015	0.139
SCZ>CompGaming	Both	rs215411	A	0.3261	T	0.0281	0.0114	1.22e-08	-0.0008	0.0013	0.528
SCZ>CompGaming	Both	rs216452	T	0.3767	C	0.0216	0.0113	1.12e-05	-0.0002	0.0012	0.9
SCZ>CompGaming	Both	rs2168519	T	0.2589	C	0.0149	0.0116	0.003057	-0.0034	0.0013	0.0109
SCZ>CompGaming	Both	rs2173582	A	0.25	G	-0.0215	0.0124	6.66e-05	0.0032	0.0014	0.0183
SCZ>CompGaming	Both	rs2181872	T	0.2606	C	-0.0229	0.0124	1.97e-05	-0.0005	0.0013	0.734
SCZ>CompGaming	Both	rs2183591	T	0.4972	G	-0.0138	0.0108	0.003233	0.0012	0.0012	0.291
SCZ>CompGaming	Both	rs2185077	T	0.12	C	0.0314	0.0155	3.32e-06	-0.0045	0.0018	0.0136
SCZ>CompGaming	Both	rs2189246	A	0.5241	G	0.0209	0.0107	7.16e-06	0.0024	0.0012	0.0386
SCZ>CompGaming	Both	rs2193106	A	0.8844	C	-0.0294	0.0172	8.73e-05	0.0007	0.0018	0.684
SCZ>CompGaming	Both	rs2205298	A	0.3014	C	-0.0245	0.0124	5.26e-06	0.0003	0.0013	0.826
SCZ>CompGaming	Both	rs220722	A	0.0659	G	-0.0279	0.0212	0.00242	-0.0003	0.0024	0.911
SCZ>CompGaming	Both	rs2219089	A	0.2537	T	-0.0246	0.0124	4.6e-06	0.0001	0.0014	0.938
SCZ>CompGaming	Both	rs223369	A	0.2492	G	0.0229	0.0125	2.5e-05	0.0028	0.0014	0.0428
SCZ>CompGaming	Both	rs2247419	A	0.4246	G	-0.0236	0.0107	4.31e-07	0.0018	0.0012	0.132
SCZ>CompGaming	Both	rs2278116	A	0.9173	G	-0.0297	0.0187	0.0002583	0.0003	0.0021	0.906
SCZ>CompGaming	Both	rs227932	A	0.1052	G	-0.0369	0.0167	3.76e-07	0.003	0.0019	0.119
SCZ>CompGaming	Both	rs2285217	T	0.3395	G	-0.0214	0.0109	7.02e-06	0.001	0.0012	0.409
SCZ>CompGaming	Both	rs2288175	A	0.9421	G	-0.0274	0.0215	0.00327	-0.0007	0.0025	0.774
SCZ>CompGaming	Both	rs2304389	A	0.163	G	0.0316	0.0145	5.48e-07	0.0007	0.0016	0.664
SCZ>CompGaming	Both	rs2326541	T	0.6313	C	0.0165	0.0131	0.003687	0.0016	0.0012	0.185
SCZ>CompGaming	Both	rs2331765	T	0.7168	C	-0.0189	0.0135	0.001288	-0.0009	0.0014	0.524
SCZ>CompGaming	Both	rs233250	A	0.1688	G	-0.021	0.0149	0.001221	-0.0019	0.0016	0.231
SCZ>CompGaming	Both	rs2332700	C	0.2494	G	0.0318	0.0122	1.69e-09	0.0018	0.0014	0.178
SCZ>CompGaming	Both	rs2333896	A	0.7549	G	0.0263	0.0127	1.81e-06	0.0003	0.0014	0.841
SCZ>CompGaming	Both	rs2337548	A	0.321	C	-0.0197	0.012	0.0001559	0.0004	0.0013	0.775
SCZ>CompGaming	Both	rs2343558	T	0.9613	C	-0.0428	0.0295	0.0008156	-0.0012	0.0031	0.687
SCZ>CompGaming	Both	rs2352745	T	0.3188	C	0.0179	0.0114	0.0003152	0.0019	0.0013	0.126
SCZ>CompGaming	Both	rs2357896	T	0.7315	C	0.0209	0.0117	3.85e-05	0.0033	0.0013	0.0134
SCZ>CompGaming	Both	rs2373377	T	0.6824	G	-0.0148	0.0117	0.003533	0.0015	0.0013	0.225
SCZ>CompGaming	Both	rs2381411	T	0.596	C	-0.02	0.011	2.91e-05	-0.0001	0.0012	0.904
SCZ>CompGaming	Both	rs2381558	T	0.0147	C	-0.0449	0.0315	0.001038	-0.0011	0.0051	0.832
SCZ>CompGaming	Both	rs2386691	A	0.8448	C	0.022	0.014	0.0002999	0.0028	0.0016	0.0804
SCZ>CompGaming	Both	rs238783	A	0.3811	G	-0.0221	0.0114	7.69e-06	0.0029	0.0012	0.0184
SCZ>CompGaming	Both	rs2413045	A	0.2007	G	0.0271	0.0144	1.46e-05	-0.0001	0.0015	0.929
SCZ>CompGaming	Both	rs2417650	A	0.7238	C	-0.0135	0.0116	0.00746	-0.0018	0.0013	0.182
SCZ>CompGaming	Both	rs2426821	A	0.4825	G	-0.0208	0.0106	6.05e-06	0.0004	0.0012	0.706
SCZ>CompGaming	Both	rs2428161	T	0.5509	C	-0.0202	0.0106	1.1e-05	-0.0011	0.0012	0.356
SCZ>CompGaming	Both	rs2438064	C	0.2396	G	0.0196	0.0123	0.0002371	-0.0017	0.0014	0.218
SCZ>CompGaming	Both	rs2456491	T	0.2227	C	-0.02	0.0125	0.0002319	0.0023	0.0014	0.109
SCZ>CompGaming	Both	rs248083	A	0.523	G	0.0221	0.0113	6.06e-06	0.0001	0.0012	0.947
SCZ>CompGaming	Both	rs2491015	T	0.3733	C	-0.0214	0.0112	1.24e-05	0.0038	0.0012	0.00195
SCZ>CompGaming	Both	rs2496034	A	0.8194	G	-0.0282	0.0143	5.2e-06	-0.0004	0.0015	0.815
SCZ>CompGaming	Both	rs2507860	A	0.3245	C	0.0228	0.0113	3.25e-06	-0.0015	0.0013	0.225
SCZ>CompGaming	Both	rs251924	C	0.626	G	0.0206	0.0113	2.73e-05	-0.0024	0.0012	0.0493
SCZ>CompGaming	Both	rs2526882	A	0.6658	G	-0.0247	0.0111	3.17e-07	0.0024	0.0012	0.0532
SCZ>CompGaming	Both	rs2532197	A	0.4105	G	-0.0216	0.0113	1.19e-05	-0.0028	0.0012	0.021
SCZ>CompGaming	Both	rs2535627	T	0.538	C	0.0305	0.0106	3.96e-11	-0.0029	0.0012	0.0136
SCZ>CompGaming	Both	rs2540277	T	0.0677	C	-0.043	0.0221	7.79e-06	0.0055	0.0023	0.0195
SCZ>CompGaming	Both	rs2556102	T	0.3433	C	0.0156	0.011	0.001138	0.0004	0.0012	0.766
SCZ>CompGaming	Both	rs2560611	T	0.0818	C	0.0294	0.0201	0.000748	0.0033	0.0022	0.124
SCZ>CompGaming	Both	rs2563297	T	0.5495	C	-0.0227	0.0106	8.55e-07	0.0025	0.0012	0.0359
SCZ>CompGaming	Both	rs2578558	A	0.3588	C	-0.0189	0.011	7.43e-05	0.0002	0.0012	0.845
SCZ>CompGaming	Both	rs259463	A	0.3198	G	-0.0204	0.0115	4.49e-05	0.0013	0.0013	0.298
SCZ>CompGaming	Both	rs2629891	T	0.8114	C	-0.0169	0.0134	0.003471	-0.0007	0.0015	0.654
SCZ>CompGaming	Both	rs2682819	T	0.5923	C	-0.0174	0.0109	0.0002481	-0.0029	0.0012	0.0141
SCZ>CompGaming	Both	rs2687762	A	0.6325	G	-0.0147	0.0114	0.003041	0.0018	0.0012	0.136
SCZ>CompGaming	Both	rs2693698	A	0.4591	G	-0.0274	0.0111	1.38e-08	0.002	0.0012	0.0988
SCZ>CompGaming	Both	rs2697246	T	0.1285	C	0.0289	0.0162	4.14e-05	0.0003	0.0018	0.871
SCZ>CompGaming	Both	rs2722738	A	0.8426	G	-0.0219	0.014	0.0003129	-0.0028	0.0016	0.0828
SCZ>CompGaming	Both	rs2725778	A	0.5393	G	0.0152	0.011	0.001555	-0.0007	0.0012	0.579
SCZ>CompGaming	Both	rs27419	T	0.6347	C	-0.0214	0.0111	9.92e-06	-0.0005	0.0012	0.676
SCZ>CompGaming	Both	rs2757582	A	0.7396	C	0.0202	0.013	0.0003212	-0.0018	0.0014	0.194
SCZ>CompGaming	Both	rs2776938	A	0.7144	T	-0.0195	0.0119	0.0001568	0.0019	0.0013	0.153
SCZ>CompGaming	Both	rs2779529	A	0.6252	C	0.0186	0.011	9.82e-05	-0.0002	0.0012	0.844
SCZ>CompGaming	Both	rs2791127	T	0.2252	C	0.0216	0.0124	6.31e-05	0.0025	0.0014	0.0752
SCZ>CompGaming	Both	rs2796441	A	0.4199	G	-0.0245	0.0109	2.21e-07	0.0021	0.0012	0.0781
SCZ>CompGaming	Both	rs2796874	A	0.8384	C	-0.0204	0.0143	0.001045	-0.0011	0.0016	0.487
SCZ>CompGaming	Both	rs28114	A	0.5071	G	0.0168	0.0108	0.0003446	-0.0007	0.0012	0.549
SCZ>CompGaming	Both	rs2812617	A	0.8936	C	0.0248	0.0172	0.0009311	-0.0027	0.0019	0.153
SCZ>CompGaming	Both	rs2828478	A	0.3793	G	0.0246	0.0113	5.26e-07	0.0009	0.0012	0.453
SCZ>CompGaming	Both	rs2834246	A	0.5778	G	-0.0175	0.0108	0.0001851	-0.0016	0.0012	0.191
SCZ>CompGaming	Both	rs2839298	C	0.3498	G	-0.0168	0.0112	0.0005293	-0.0005	0.0012	0.714
SCZ>CompGaming	Both	rs2843744	T	0.6748	C	0.0219	0.0113	8.07e-06	0.0018	0.0013	0.151
SCZ>CompGaming	Both	rs28442878	A	0.0281	G	0.0359	0.0319	0.009688	-0.0077	0.0036	0.0324
SCZ>CompGaming	Both	rs28459487	A	0.7297	C	0.0173	0.0119	0.0008389	-0.0013	0.0013	0.341
SCZ>CompGaming	Both	rs2847498	T	0.6749	C	-0.0156	0.0123	0.003465	-0.0012	0.0013	0.341
SCZ>CompGaming	Both	rs28548570	A	0.0831	G	0.0339	0.0194	5.77e-05	0.0004	0.0022	0.865
SCZ>CompGaming	Both	rs28633584	T	0.196	C	-0.0248	0.0141	4.98e-05	-0.0007	0.0015	0.635
SCZ>CompGaming	Both	rs28634099	A	0.1474	G	0.0168	0.0144	0.006884	0.0013	0.0017	0.448
SCZ>CompGaming	Both	rs28735056	A	0.6328	G	-0.0233	0.011	1.07e-06	0.0019	0.0012	0.114
SCZ>CompGaming	Both	rs2876825	T	0.1998	C	0.0249	0.0135	2.15e-05	-0.003	0.0015	0.0453
SCZ>CompGaming	Both	rs28791817	A	0.8682	T	-0.0287	0.0157	2.45e-05	-0.0001	0.0018	0.934
SCZ>CompGaming	Both	rs28990986	T	0.0732	C	-0.0251	0.0223	0.009443	0.0008	0.0023	0.736
SCZ>CompGaming	Both	rs2905426	T	0.6492	G	-0.0281	0.0112	6.92e-09	0.0015	0.0012	0.218
SCZ>CompGaming	Both	rs2909457	A	0.5324	G	-0.0256	0.0108	4.38e-08	0.0032	0.0012	0.00613
SCZ>CompGaming	Both	rs2935286	T	0.0238	C	-0.0435	0.0374	0.007486	-0.0022	0.0038	0.576
SCZ>CompGaming	Both	rs2945232	T	0.5311	C	-0.0263	0.0108	2.03e-08	0.0037	0.0012	0.00163
SCZ>CompGaming	Both	rs2945745	A	0.2552	C	-0.0189	0.0119	0.0002463	-0.0007	0.0014	0.627
SCZ>CompGaming	Both	rs2956973	A	0.4451	G	-0.0198	0.0108	2.11e-05	0.0028	0.0012	0.0172
SCZ>CompGaming	Both	rs2969972	A	0.2601	G	-0.0163	0.012	0.001668	-0.0005	0.0013	0.716
SCZ>CompGaming	Both	rs2972930	T	0.4581	C	-0.0163	0.0106	0.0003716	-0.0006	0.0012	0.638
SCZ>CompGaming	Both	rs2973155	T	0.358	C	-0.0292	0.011	1.02e-09	0.0027	0.0012	0.0273
SCZ>CompGaming	Both	rs302010	A	0.1728	G	-0.0298	0.0142	1.31e-06	-0.0008	0.0016	0.613
SCZ>CompGaming	Both	rs306375	T	0.3134	C	0.0207	0.0114	2.94e-05	0.0021	0.0013	0.112
SCZ>CompGaming	Both	rs307738	T	0.9897	G	-0.0738	0.0561	0.002433	-0.0016	0.0058	0.778
SCZ>CompGaming	Both	rs3110323	A	0.1215	G	-0.0343	0.0175	6.36e-06	0.0033	0.0019	0.0818
SCZ>CompGaming	Both	rs31354	A	0.8881	G	-0.0206	0.0157	0.002458	-0.0018	0.0019	0.331
SCZ>CompGaming	Both	rs316262	T	0.6673	C	-0.0188	0.0115	0.0001709	-0.0011	0.0013	0.362
SCZ>CompGaming	Both	rs317373	A	0.5759	G	0.0167	0.0107	0.0003165	-0.0001	0.0012	0.931
SCZ>CompGaming	Both	rs319958	T	0.8319	C	0.0235	0.0144	0.0001706	0.002	0.0016	0.202
SCZ>CompGaming	Both	rs328764	A	0.1773	G	0.0261	0.014	1.64e-05	0	0.0015	0.983
SCZ>CompGaming	Both	rs33924003	A	0.6642	G	-0.0155	0.0112	0.001415	0.0032	0.0013	0.0103
SCZ>CompGaming	Both	rs34102591	A	0.827	G	-0.03	0.0136	4.07e-07	0.0032	0.0016	0.0427
SCZ>CompGaming	Both	rs34187866	C	0.1696	G	0.0187	0.0138	0.001748	-0.0033	0.0016	0.0353
SCZ>CompGaming	Both	rs34213675	T	0.6111	C	0.0169	0.0109	0.0003482	0.0023	0.0012	0.056
SCZ>CompGaming	Both	rs34694859	A	0.1106	G	-0.0271	0.0189	0.001007	0.0035	0.0019	0.066
SCZ>CompGaming	Both	rs34750918	A	0.113	T	-0.0304	0.0179	9.23e-05	-0.0018	0.0019	0.346
SCZ>CompGaming	Both	rs34753377	T	0.607	G	0.0279	0.0121	1.06e-07	0.0003	0.0012	0.792
SCZ>CompGaming	Both	rs34796896	A	0.2064	G	-0.0375	0.0132	6.23e-11	0.0004	0.0015	0.779
SCZ>CompGaming	Both	rs34839395	T	0.1387	C	0.0232	0.0152	0.000453	0.0021	0.0017	0.22
SCZ>CompGaming	Both	rs34850326	C	0.214	G	0.0215	0.0138	0.0003383	0.0011	0.0015	0.461
SCZ>CompGaming	Both	rs34895858	T	0.0313	C	-0.0423	0.0258	0.0001536	0.0011	0.0034	0.745
SCZ>CompGaming	Both	rs34908940	C	0.3399	G	-0.0151	0.0112	0.001914	-0.0029	0.0012	0.0189
SCZ>CompGaming	Both	rs34972871	A	0.5636	C	-0.0187	0.0107	5.84e-05	-0.0012	0.0012	0.296
SCZ>CompGaming	Both	rs35056738	T	0.1602	G	0.0231	0.015	0.000395	0.0012	0.0016	0.442
SCZ>CompGaming	Both	rs35070116	A	0.23	G	0.0198	0.0126	0.0002868	0.0004	0.0014	0.75
SCZ>CompGaming	Both	rs35123781	A	0.6668	G	-0.0236	0.0114	1.72e-06	-0.0024	0.0013	0.0533
SCZ>CompGaming	Both	rs35161231	C	0.6257	G	-0.0214	0.011	7.85e-06	-0.0023	0.0012	0.0547
SCZ>CompGaming	Both	rs35320298	T	0.8923	C	-0.0307	0.0175	5.02e-05	0.0013	0.0019	0.482
SCZ>CompGaming	Both	rs35516412	A	0.1177	T	0.0222	0.016	0.001371	-0.0015	0.0018	0.398
SCZ>CompGaming	Both	rs35586526	T	0.3169	C	0.0231	0.0115	3.76e-06	0.0006	0.0013	0.638
SCZ>CompGaming	Both	rs35593106	A	0.4303	C	0.016	0.0108	0.0006682	0.0005	0.0012	0.692
SCZ>CompGaming	Both	rs356165	A	0.6343	G	-0.0155	0.0109	0.001033	0.003	0.0012	0.0149
SCZ>CompGaming	Both	rs35655607	A	0.1518	G	-0.0211	0.0153	0.00146	0.0017	0.0016	0.303
SCZ>CompGaming	Both	rs35787990	C	0.8516	G	-0.0314	0.0148	9.39e-07	0.0031	0.0017	0.0638
SCZ>CompGaming	Both	rs35837081	A	0.1195	G	0.0189	0.0161	0.00687	0.0006	0.0018	0.739
SCZ>CompGaming	Both	rs35966646	T	0.7863	C	0.017	0.0137	0.004497	0.0001	0.0014	0.958
SCZ>CompGaming	Both	rs36068923	A	0.7859	G	-0.0365	0.013	1.05e-10	0.0036	0.0015	0.013
SCZ>CompGaming	Both	rs36075561	T	0.8861	C	-0.0223	0.0171	0.002657	0.0003	0.0019	0.877
SCZ>CompGaming	Both	rs36109662	A	0.905	G	-0.0343	0.0178	8.66e-06	0.0043	0.002	0.0317
SCZ>CompGaming	Both	rs366223	T	0.2041	C	-0.0237	0.0134	4.74e-05	-0.0028	0.0015	0.0604
SCZ>CompGaming	Both	rs3735025	T	0.6333	C	0.0277	0.011	7.75e-09	-0.0014	0.0012	0.258
SCZ>CompGaming	Both	rs3741434	T	0.8576	C	-0.0304	0.0169	3.53e-05	0.0003	0.0017	0.863
SCZ>CompGaming	Both	rs3746173	A	0.8761	G	-0.0222	0.0196	0.009052	0.0015	0.0018	0.409
SCZ>CompGaming	Both	rs3757859	A	0.8353	C	-0.0274	0.0145	1.21e-05	0.0028	0.0016	0.0739
SCZ>CompGaming	Both	rs3757892	A	0.0926	G	-0.0261	0.0177	0.0006873	0.002	0.002	0.332
SCZ>CompGaming	Both	rs3765317	A	0.8261	T	0.0184	0.0161	0.008643	0.0001	0.0016	0.933
SCZ>CompGaming	Both	rs3770752	A	0.6519	G	0.0232	0.0114	2.63e-06	-0.0007	0.0012	0.571
SCZ>CompGaming	Both	rs3778802	T	0.0567	C	-0.0298	0.0211	0.001152	-0.0003	0.0026	0.891
SCZ>CompGaming	Both	rs3780135	A	0.9525	G	-0.0282	0.0232	0.00513	-0.003	0.0028	0.277
SCZ>CompGaming	Both	rs3789023	A	0.7421	G	-0.0176	0.0121	0.0008345	-0.0009	0.0013	0.495
SCZ>CompGaming	Both	rs3798869	A	0.4401	G	-0.0281	0.0106	1.15e-09	0.0032	0.0012	0.0086
SCZ>CompGaming	Both	rs3806573	A	0.8878	G	0.0294	0.016	2.26e-05	0.0021	0.0019	0.268
SCZ>CompGaming	Both	rs381111	A	0.0692	G	0.0336	0.0196	7.94e-05	-0.0018	0.0023	0.428
SCZ>CompGaming	Both	rs3846224	T	0.5795	C	0.0186	0.0109	9e-05	-0.0017	0.0012	0.165
SCZ>CompGaming	Both	rs3862785	T	0.253	G	0.0164	0.0123	0.002141	0.0001	0.0014	0.927
SCZ>CompGaming	Both	rs3965923	A	0.137	G	0.0254	0.0156	0.000167	-0.0015	0.0017	0.381
SCZ>CompGaming	Both	rs4084594	T	0.5986	C	0.0228	0.0111	2.28e-06	0.0005	0.0012	0.693
SCZ>CompGaming	Both	rs41313730	T	0.8309	G	0.0212	0.0149	0.001025	-0.0019	0.0016	0.23
SCZ>CompGaming	Both	rs41314284	T	0.0968	C	0.0385	0.019	3.07e-06	-0.0053	0.002	0.00903
SCZ>CompGaming	Both	rs4134860	A	0.8018	G	0.0212	0.014	0.0005058	-0.0024	0.0015	0.109
SCZ>CompGaming	Both	rs41368551	C	0.9089	G	0.0259	0.0192	0.001829	0.0008	0.0021	0.705
SCZ>CompGaming	Both	rs4141713	T	0.3134	C	-0.0186	0.0118	0.0002634	0.0001	0.0013	0.917
SCZ>CompGaming	Both	rs41631	T	0.712	G	0.0162	0.012	0.001921	-0.0012	0.0013	0.353
SCZ>CompGaming	Both	rs42385	A	0.3166	C	-0.0187	0.0119	0.0002897	0.0019	0.0013	0.128
SCZ>CompGaming	Both	rs427230	T	0.0871	C	0.0504	0.0211	4.03e-08	0.001	0.0021	0.632
SCZ>CompGaming	Both	rs4273100	T	0.9121	C	0.039	0.0182	7.77e-07	-0.002	0.0021	0.348
SCZ>CompGaming	Both	rs4283941	C	0.1039	G	0.0277	0.0201	0.001502	-0.0028	0.002	0.152
SCZ>CompGaming	Both	rs430586	A	0.5053	G	-0.0125	0.0106	0.006911	0.0024	0.0012	0.0372
SCZ>CompGaming	Both	rs4308	A	0.3732	G	-0.0151	0.0112	0.001801	-0.0008	0.0012	0.492
SCZ>CompGaming	Both	rs4314575	A	0.3853	G	0.0171	0.0112	0.0004595	0.0005	0.0012	0.699
SCZ>CompGaming	Both	rs4319339	A	0.3428	T	0.0174	0.011	0.0002797	0.001	0.0012	0.442
SCZ>CompGaming	Both	rs4330281	T	0.5251	C	-0.0256	0.0108	5.51e-08	0.0026	0.0012	0.0279
SCZ>CompGaming	Both	rs4384732	A	0.45	C	-0.0146	0.0108	0.00192	-0.0003	0.0012	0.767
SCZ>CompGaming	Both	rs4388249	T	0.1617	C	0.0313	0.0135	1.03e-07	-0.0005	0.0016	0.765
SCZ>CompGaming	Both	rs4391122	A	0.4984	G	-0.0343	0.0107	1.73e-13	0.0013	0.0012	0.286
SCZ>CompGaming	Both	rs4402447	A	0.9296	G	0.038	0.0215	4.86e-05	0.0025	0.0023	0.279
SCZ>CompGaming	Both	rs4404225	C	0.902	G	0.0283	0.0178	0.0002517	-0.0025	0.002	0.2
SCZ>CompGaming	Both	rs4436444	T	0.0123	G	0.05	0.0421	0.006216	-0.0002	0.0053	0.976
SCZ>CompGaming	Both	rs4496434	A	0.0645	G	-0.0539	0.0327	0.0001455	0.0033	0.0025	0.183
SCZ>CompGaming	Both	rs4498922	C	0.7957	G	0.0176	0.0137	0.002987	0.0001	0.0015	0.936
SCZ>CompGaming	Both	rs4523957	T	0.6418	G	0.0297	0.0112	1.04e-09	0.0019	0.0012	0.117
SCZ>CompGaming	Both	rs4532308	T	0.2282	C	-0.0193	0.013	0.0005914	-0.0013	0.0014	0.337
SCZ>CompGaming	Both	rs4533758	T	0.587	C	-0.0205	0.0112	2.46e-05	0.0034	0.0012	0.00421
SCZ>CompGaming	Both	rs455582	T	0.2734	C	0.0165	0.0119	0.001514	0.0004	0.0013	0.737
SCZ>CompGaming	Both	rs4626214	A	0.3888	G	-0.0235	0.0109	6.07e-07	0.0025	0.0012	0.0353
SCZ>CompGaming	Both	rs464028	T	0.8774	C	-0.0219	0.0165	0.002283	0.0006	0.0018	0.724
SCZ>CompGaming	Both	rs4640780	A	0.3261	G	-0.0192	0.0119	0.0002037	-0.0004	0.0013	0.741
SCZ>CompGaming	Both	rs4648456	T	0.8327	C	-0.0236	0.0145	0.0001882	0.0015	0.0016	0.352
SCZ>CompGaming	Both	rs4648845	T	0.4852	C	0.03	0.0117	4.03e-09	-0.0009	0.0012	0.44
SCZ>CompGaming	Both	rs4680828	A	0.7426	G	-0.0192	0.0121	0.0002577	-0.0003	0.0013	0.825
SCZ>CompGaming	Both	rs4685497	T	0.2036	C	-0.0252	0.014	3.29e-05	0.0026	0.0015	0.0745
SCZ>CompGaming	Both	rs4702	A	0.5567	G	-0.0341	0.0112	2.3e-12	-0.0021	0.0012	0.0827
SCZ>CompGaming	Both	rs4703276	A	0.9676	G	-0.044	0.0321	0.001573	-0.0054	0.0033	0.105
SCZ>CompGaming	Both	rs4705101	T	0.1847	C	0.0189	0.0132	0.001014	-0.0002	0.0016	0.91
SCZ>CompGaming	Both	rs4720814	T	0.163	G	0.0171	0.0149	0.008471	-0.001	0.0017	0.534
SCZ>CompGaming	Both	rs4721928	A	0.1508	G	0.0285	0.0152	1.66e-05	-0.0016	0.0016	0.344
SCZ>CompGaming	Both	rs4732111	T	0.4353	G	0.0125	0.0107	0.007019	-0.0019	0.0012	0.114
SCZ>CompGaming	Both	rs4733770	A	0.3027	G	-0.0236	0.0115	2.31e-06	0.0039	0.0013	0.00248
SCZ>CompGaming	Both	rs4741915	A	0.6806	G	-0.0133	0.0113	0.006663	0.0008	0.0013	0.548
SCZ>CompGaming	Both	rs4746299	A	0.1538	C	0.026	0.0146	4.34e-05	0.0013	0.0016	0.434
SCZ>CompGaming	Both	rs4753494	T	0.0076	C	-0.0246	0.0182	0.00186	-0.0115	0.0068	0.0904
SCZ>CompGaming	Both	rs4769402	A	0.2776	G	0.0203	0.0121	0.0001166	-0.0024	0.0013	0.0663
SCZ>CompGaming	Both	rs4774314	T	0.9441	C	-0.0359	0.0232	0.0003606	0.0051	0.0026	0.047
SCZ>CompGaming	Both	rs4799317	T	0.6334	C	-0.0134	0.011	0.004944	-0.0016	0.0012	0.177
SCZ>CompGaming	Both	rs4814463	T	0.2317	C	-0.0228	0.0126	3.2e-05	0.0031	0.0014	0.0252
SCZ>CompGaming	Both	rs4820504	A	0.3	G	0.0226	0.012	1.36e-05	-0.0017	0.0013	0.18
SCZ>CompGaming	Both	rs4834639	T	0.5785	C	-0.0216	0.0109	4.91e-06	0.0016	0.0012	0.197
SCZ>CompGaming	Both	rs484654	C	0.6686	G	-0.0171	0.0114	0.0005227	-0.0005	0.0013	0.666
SCZ>CompGaming	Both	rs4865695	T	0.4215	C	-0.0125	0.0109	0.008837	-0.0015	0.0012	0.215
SCZ>CompGaming	Both	rs4875841	A	0.0978	G	-0.0324	0.0177	2.53e-05	0.002	0.002	0.312
SCZ>CompGaming	Both	rs4879755	C	0.7641	G	0.0219	0.013	0.0001056	-0.0009	0.0014	0.51
SCZ>CompGaming	Both	rs488183	T	0.6518	C	0.0191	0.0111	7.97e-05	0.0009	0.0013	0.474
SCZ>CompGaming	Both	rs4894305	A	0.0427	G	0.0376	0.0255	0.0006931	0.0025	0.0029	0.384
SCZ>CompGaming	Both	rs4894632	A	0.1042	G	0.0328	0.0168	6.97e-06	0.0021	0.0019	0.27
SCZ>CompGaming	Both	rs4918831	T	0.3694	G	-0.0183	0.0112	0.000178	0.0014	0.0012	0.239
SCZ>CompGaming	Both	rs4944880	T	0.7237	C	-0.0182	0.0117	0.0003231	0.0014	0.0013	0.289
SCZ>CompGaming	Both	rs4963432	T	0.4425	G	0.0229	0.0109	1.31e-06	0.0005	0.0012	0.688
SCZ>CompGaming	Both	rs497009	A	0.4046	G	-0.0171	0.0109	0.0003102	0.0003	0.0012	0.808
SCZ>CompGaming	Both	rs4972530	A	0.6489	G	-0.0166	0.0113	0.000689	-0.0028	0.0012	0.0235
SCZ>CompGaming	Both	rs4981682	T	0.3299	G	-0.0135	0.0111	0.005316	-0.001	0.0013	0.439
SCZ>CompGaming	Both	rs514209	C	0.4036	G	0.0237	0.0108	4.81e-07	-0.0004	0.0012	0.754
SCZ>CompGaming	Both	rs521187	A	0.3231	G	-0.0178	0.0115	0.0003653	0.0032	0.0013	0.0102
SCZ>CompGaming	Both	rs524489	T	0.4	C	-0.021	0.0109	9.35e-06	-0.0008	0.0012	0.522
SCZ>CompGaming	Both	rs524732	A	0.1968	G	0.026	0.0128	3.17e-06	0.0015	0.0015	0.302
SCZ>CompGaming	Both	rs536297	T	0.8042	C	-0.021	0.0141	0.0005942	0.0028	0.0015	0.0581
SCZ>CompGaming	Both	rs536618	T	0.4312	C	-0.0148	0.0109	0.001692	-0.0007	0.0012	0.553
SCZ>CompGaming	Both	rs55646150	A	0.082	C	0.0314	0.0189	0.0001276	0.0011	0.0021	0.618
SCZ>CompGaming	Both	rs55675132	T	0.2805	C	-0.0245	0.0121	3.27e-06	0.0016	0.0013	0.223
SCZ>CompGaming	Both	rs55707505	T	0.6767	C	0.0177	0.0113	0.0003048	-0.0016	0.0013	0.198
SCZ>CompGaming	Both	rs55883404	A	0.9674	G	-0.0524	0.0391	0.002021	0.0011	0.0033	0.754
SCZ>CompGaming	Both	rs55885615	A	0.3142	G	-0.0179	0.0123	0.0007914	0.0036	0.0013	0.0056
SCZ>CompGaming	Both	rs55895733	T	0.8677	G	0.0294	0.0154	1.15e-05	-0.0017	0.0017	0.314
SCZ>CompGaming	Both	rs55935978	A	0.0254	G	0.0406	0.0354	0.00822	-0.001	0.0037	0.783
SCZ>CompGaming	Both	rs55972746	T	0.5924	C	0.0162	0.0111	0.0007308	0.0004	0.0012	0.749
SCZ>CompGaming	Both	rs55986190	T	0.4161	C	0.0166	0.0111	0.000524	-0.0003	0.0012	0.828
SCZ>CompGaming	Both	rs55989562	A	0.6496	C	0.0207	0.0122	9.9e-05	-0.0012	0.0013	0.341
SCZ>CompGaming	Both	rs56047669	T	0.1029	G	0.0277	0.0179	0.0003821	-0.003	0.0019	0.119
SCZ>CompGaming	Both	rs56104183	A	0.9293	C	-0.0255	0.0202	0.003627	0.0032	0.0023	0.168
SCZ>CompGaming	Both	rs56145559	T	0.2229	C	0.0308	0.0132	8.42e-08	0	0.0014	0.993
SCZ>CompGaming	Both	rs56266228	A	0.1052	G	-0.0245	0.0179	0.001623	-0.0018	0.0019	0.35
SCZ>CompGaming	Both	rs56290710	C	0.8803	G	0.0273	0.0161	9.69e-05	0.0024	0.0018	0.19
SCZ>CompGaming	Both	rs56310064	A	0.1481	G	-0.0228	0.0187	0.004989	0.0015	0.0017	0.379
SCZ>CompGaming	Both	rs56319151	T	0.0149	C	-0.0543	0.0448	0.00531	0.0026	0.0049	0.593
SCZ>CompGaming	Both	rs56384809	T	0.084	C	0.0272	0.0177	0.0003882	0.0018	0.0021	0.409
SCZ>CompGaming	Both	rs56775891	T	0.2763	C	0.0267	0.0118	2.17e-07	0.001	0.0013	0.44
SCZ>CompGaming	Both	rs56809408	A	0.1381	G	-0.0237	0.015	0.0002807	0.0007	0.0017	0.675
SCZ>CompGaming	Both	rs56889481	A	0.0508	T	0.0319	0.0259	0.004527	-0.003	0.0027	0.263
SCZ>CompGaming	Both	rs57119955	T	0.1222	C	0.0251	0.018	0.001373	0.0014	0.0018	0.443
SCZ>CompGaming	Both	rs571520	T	0.7763	G	0.0171	0.0125	0.001586	0.0002	0.0014	0.876
SCZ>CompGaming	Both	rs57327071	T	0.0188	G	0.0496	0.0358	0.001419	-0.0064	0.0043	0.136
SCZ>CompGaming	Both	rs57640046	T	0.923	C	-0.0279	0.0189	0.000698	0.0021	0.0022	0.352
SCZ>CompGaming	Both	rs5767985	T	0.4334	C	0.016	0.0111	0.0008865	-0.0011	0.0012	0.36
SCZ>CompGaming	Both	rs57800438	T	0.8591	C	0.0251	0.017	0.0006461	-0.0009	0.0017	0.602
SCZ>CompGaming	Both	rs57810784	C	0.9842	G	-0.0721	0.042	7.59e-05	-0.0017	0.0048	0.722
SCZ>CompGaming	Both	rs58091239	A	0.0039	G	-0.0557	0.0429	0.00277	-0.0091	0.0094	0.334
SCZ>CompGaming	Both	rs58120505	T	0.5637	C	0.035	0.0108	6.43e-14	-0.0008	0.0012	0.522
SCZ>CompGaming	Both	rs58398748	A	0.0185	G	-0.0701	0.0506	0.001424	-0.0047	0.0046	0.311
SCZ>CompGaming	Both	rs58663851	T	0.104	G	-0.0272	0.0181	0.000552	-0.0007	0.002	0.724
SCZ>CompGaming	Both	rs59329458	A	0.0767	G	0.034	0.0212	0.0002185	0.0026	0.0022	0.247
SCZ>CompGaming	Both	rs594269	A	0.9359	T	-0.0279	0.021	0.002227	-0.0011	0.0024	0.662
SCZ>CompGaming	Both	rs59555069	A	0.0949	G	0.025	0.0183	0.001598	-0.0006	0.002	0.775
SCZ>CompGaming	Both	rs59708508	T	0.871	C	-0.0211	0.0168	0.003825	0.0028	0.0019	0.124
SCZ>CompGaming	Both	rs59753639	T	0.9913	G	-0.0453	0.0357	0.003489	-0.0008	0.0063	0.894
SCZ>CompGaming	Both	rs59757122	T	0.8781	C	0.0268	0.0165	0.0001835	0.0029	0.0018	0.11
SCZ>CompGaming	Both	rs60010968	A	0.0374	T	0.0324	0.0278	0.007265	0.0036	0.0031	0.251
SCZ>CompGaming	Both	rs60207481	A	0.1565	G	0.0241	0.014	7.18e-05	-0.0046	0.0016	0.00422
SCZ>CompGaming	Both	rs6032663	T	0.2448	G	0.0184	0.0119	0.0003593	0.0002	0.0014	0.895
SCZ>CompGaming	Both	rs60558575	A	0.0363	G	-0.0409	0.0231	4.61e-05	0.0013	0.0031	0.687
SCZ>CompGaming	Both	rs6057674	T	0.6598	C	-0.0163	0.0114	0.0009802	0.0004	0.0012	0.732
SCZ>CompGaming	Both	rs6065094	A	0.3234	G	-0.0322	0.0113	5.52e-11	0.0018	0.0013	0.149
SCZ>CompGaming	Both	rs60710459	A	0.8598	G	0.035	0.0169	1.96e-06	-0.0018	0.0017	0.301
SCZ>CompGaming	Both	rs6088740	T	0.7986	C	-0.0199	0.0129	0.0003671	-0.0009	0.0015	0.538
SCZ>CompGaming	Both	rs6096217	T	0.5892	C	-0.0199	0.011	3.25e-05	0.0003	0.0012	0.816
SCZ>CompGaming	Both	rs61059752	A	0.1739	C	0.0222	0.0135	0.0001422	0.0017	0.0016	0.277
SCZ>CompGaming	Both	rs6119925	T	0.6357	C	0.0138	0.0114	0.005487	0.0003	0.0012	0.803
SCZ>CompGaming	Both	rs613406	T	0.6762	C	-0.0143	0.0114	0.00385	-0.0009	0.0013	0.461
SCZ>CompGaming	Both	rs6137162	T	0.3096	C	0.0264	0.0115	1.22e-07	0.0014	0.0013	0.29
SCZ>CompGaming	Both	rs6139475	A	0.1356	G	0.0236	0.0157	0.0005585	-0.0005	0.0017	0.766
SCZ>CompGaming	Both	rs61739285	T	0.0343	C	-0.0394	0.0338	0.007317	-0.0001	0.0032	0.987
SCZ>CompGaming	Both	rs61777679	A	0.7864	C	0.0172	0.0135	0.003393	-0.0019	0.0014	0.189
SCZ>CompGaming	Both	rs61783057	A	0.2705	G	-0.0152	0.012	0.003573	0.0019	0.0013	0.147
SCZ>CompGaming	Both	rs61820761	C	0.058	G	-0.0411	0.0227	3.07e-05	0.0025	0.0026	0.337
SCZ>CompGaming	Both	rs61847307	T	0.2794	C	-0.0273	0.0121	2.08e-07	-0.0004	0.0013	0.736
SCZ>CompGaming	Both	rs61903125	A	0.1027	G	-0.0404	0.0209	8.78e-06	-0.0016	0.002	0.422
SCZ>CompGaming	Both	rs61921611	T	0.6934	C	-0.0227	0.0116	7.09e-06	-0.0006	0.0013	0.64
SCZ>CompGaming	Both	rs61929178	A	0.013	G	0.0691	0.0533	0.002859	0.0029	0.0053	0.587
SCZ>CompGaming	Both	rs61949028	T	0.9924	C	0.0955	0.0616	0.0003527	-0.0149	0.007	0.0337
SCZ>CompGaming	Both	rs62002390	A	0.0487	G	0.0516	0.028	2.19e-05	-0.0003	0.0028	0.913
SCZ>CompGaming	Both	rs62039478	A	0.0947	G	0.0323	0.0174	1.92e-05	0.0003	0.002	0.879
SCZ>CompGaming	Both	rs62064224	A	0.4947	G	-0.0216	0.011	5.72e-06	-0.001	0.0012	0.378
SCZ>CompGaming	Both	rs62082280	T	0.9309	C	-0.0286	0.0219	0.002646	-0.0001	0.0023	0.977
SCZ>CompGaming	Both	rs62109925	A	0.0905	G	-0.0305	0.02	0.0004486	0.0047	0.0021	0.0231
SCZ>CompGaming	Both	rs62117370	A	0.036	G	0.0464	0.0289	0.0002198	-0.0031	0.0032	0.332
SCZ>CompGaming	Both	rs62125996	A	0.0725	G	-0.0341	0.0236	0.0009205	0.0007	0.0023	0.768
SCZ>CompGaming	Both	rs62217725	A	0.6004	G	-0.0147	0.0117	0.003834	0.0018	0.0012	0.143
SCZ>CompGaming	Both	rs62232376	A	0.3799	G	-0.0192	0.011	5.27e-05	0.0013	0.0012	0.302
SCZ>CompGaming	Both	rs62278571	T	0.6306	G	0.0253	0.0113	2.39e-07	-0.0008	0.0012	0.499
SCZ>CompGaming	Both	rs62294418	A	0.6083	G	-0.0147	0.0109	0.001913	-0.0017	0.0012	0.161
SCZ>CompGaming	Both	rs62314365	A	0.1476	C	-0.0263	0.015	5.64e-05	0.0001	0.0017	0.942
SCZ>CompGaming	Both	rs62342710	A	0.9765	C	-0.0487	0.0391	0.004105	0.0028	0.004	0.474
SCZ>CompGaming	Both	rs62442053	T	0.0925	G	-0.036	0.0193	1.79e-05	-0.0021	0.002	0.296
SCZ>CompGaming	Both	rs62443598	A	0.186	G	0.0185	0.0142	0.002632	-0.0002	0.0015	0.9
SCZ>CompGaming	Both	rs62532816	A	0.0403	G	0.0466	0.0347	0.001964	-0.0018	0.003	0.537
SCZ>CompGaming	Both	rs630618	A	0.7052	G	-0.0172	0.012	0.00101	0.0021	0.0013	0.0962
SCZ>CompGaming	Both	rs634940	T	0.265	G	0.0255	0.0124	2.27e-06	-0.0017	0.0013	0.21
SCZ>CompGaming	Both	rs6430095	A	0.1837	G	0.035	0.0142	1.21e-08	-0.0035	0.0015	0.0221
SCZ>CompGaming	Both	rs6430491	A	0.1834	G	-0.0279	0.0134	1.61e-06	0.0009	0.0015	0.563
SCZ>CompGaming	Both	rs643949	T	0.9487	C	-0.0495	0.0247	3.75e-06	0.0017	0.0027	0.531
SCZ>CompGaming	Both	rs6442325	A	0.305	C	-0.0164	0.0115	0.0009989	-0.0003	0.0013	0.813
SCZ>CompGaming	Both	rs6459688	T	0.9246	C	-0.0394	0.0238	0.000132	0.0008	0.0022	0.706
SCZ>CompGaming	Both	rs6474035	T	0.0034	C	0.0554	0.041	0.001896	-0.011	0.0104	0.292
SCZ>CompGaming	Both	rs648516	T	0.3864	C	0.0239	0.0111	7.22e-07	-0.0016	0.0012	0.177
SCZ>CompGaming	Both	rs6485567	A	0.08	G	0.0324	0.0185	5.86e-05	0.0025	0.0022	0.25
SCZ>CompGaming	Both	rs6500602	T	0.2917	C	0.0259	0.0116	2.79e-07	-0.001	0.0013	0.444
SCZ>CompGaming	Both	rs6506301	A	0.0483	C	0.0438	0.0257	8.98e-05	0.0014	0.0027	0.618
SCZ>CompGaming	Both	rs6510698	A	0.7881	C	-0.0284	0.0135	1.26e-06	-0.0018	0.0014	0.224
SCZ>CompGaming	Both	rs6515654	A	0.9202	C	-0.0306	0.0182	0.0001077	0.0008	0.0022	0.729
SCZ>CompGaming	Both	rs6518257	T	0.3404	C	-0.024	0.0117	2.51e-06	0.0003	0.0012	0.784
SCZ>CompGaming	Both	rs6535829	T	0.8789	C	-0.0203	0.0167	0.005012	0.0024	0.0018	0.183
SCZ>CompGaming	Both	rs6538046	T	0.2065	C	-0.0212	0.013	0.0001684	-0.0006	0.0015	0.698
SCZ>CompGaming	Both	rs6549963	T	0.5724	C	0.0228	0.0109	1.7e-06	0.0009	0.0012	0.459
SCZ>CompGaming	Both	rs6551917	A	0.0781	T	0.027	0.0189	0.000976	0.0008	0.0022	0.722
SCZ>CompGaming	Both	rs6556982	T	0.4024	G	-0.0148	0.0108	0.001622	-0.0029	0.0012	0.0149
SCZ>CompGaming	Both	rs6569392	A	0.3997	G	0.0187	0.0108	6.89e-05	-0.0022	0.0012	0.0677
SCZ>CompGaming	Both	rs6572891	A	0.4002	G	0.0164	0.0109	0.0005743	-0.0003	0.0012	0.786
SCZ>CompGaming	Both	rs6670165	T	0.188	C	0.031	0.0135	1.16e-07	-0.0023	0.0015	0.129
SCZ>CompGaming	Both	rs6671986	T	0.1817	C	-0.0222	0.014	0.0002667	0.0006	0.0015	0.702
SCZ>CompGaming	Both	rs667476	A	0.7056	C	0.0192	0.0119	0.000206	0.0001	0.0013	0.963
SCZ>CompGaming	Both	rs66760200	A	0.0188	G	0.0737	0.0513	0.0009515	0.006	0.0043	0.163
SCZ>CompGaming	Both	rs6685325	C	0.1576	G	0.0212	0.0142	0.0005752	0.0026	0.0016	0.112
SCZ>CompGaming	Both	rs67032849	T	0.4826	C	-0.021	0.0113	1.99e-05	0.0016	0.0012	0.166
SCZ>CompGaming	Both	rs6704768	A	0.5685	G	-0.032	0.0106	3.15e-12	-0.0015	0.0012	0.219
SCZ>CompGaming	Both	rs6706566	T	0.0639	G	0.03	0.0207	0.0008714	-0.002	0.0024	0.417
SCZ>CompGaming	Both	rs67065737	A	0.9095	G	0.0387	0.0201	9.61e-06	-0.0015	0.0021	0.486
SCZ>CompGaming	Both	rs67119537	T	0.6914	C	0.0296	0.0122	2.4e-08	0.0007	0.0013	0.558
SCZ>CompGaming	Both	rs6717670	A	0.2548	G	-0.0186	0.0125	0.0005719	0.0009	0.0014	0.515
SCZ>CompGaming	Both	rs674001	T	0.8964	C	-0.0293	0.0164	3.89e-05	-0.0023	0.0019	0.232
SCZ>CompGaming	Both	rs6742069	A	0.3623	G	0.0176	0.0111	0.0002766	-0.0002	0.0013	0.869
SCZ>CompGaming	Both	rs6744076	C	0.7597	G	-0.0141	0.0122	0.007837	-0.0022	0.0014	0.11
SCZ>CompGaming	Both	rs67526723	C	0.8935	G	-0.0291	0.0174	0.0001144	-0.0016	0.0019	0.406
SCZ>CompGaming	Both	rs67649300	A	0.8344	G	0.0274	0.0176	0.0003466	0.0011	0.0016	0.49
SCZ>CompGaming	Both	rs67879743	A	0.1558	G	0.0218	0.0157	0.001388	0.0008	0.0017	0.639
SCZ>CompGaming	Both	rs6788179	A	0.1255	G	-0.0341	0.017	3.78e-06	-0.0025	0.0018	0.154
SCZ>CompGaming	Both	rs679087	A	0.3582	C	-0.0265	0.0113	7.06e-08	-0.0006	0.0012	0.636
SCZ>CompGaming	Both	rs6800435	A	0.105	C	0.0344	0.0161	8.67e-07	-0.0025	0.0019	0.188
SCZ>CompGaming	Both	rs6806591	A	0.0716	G	0.0347	0.0215	0.0002042	-0.0028	0.0023	0.218
SCZ>CompGaming	Both	rs6810442	T	0.8736	C	-0.0331	0.0177	1.58e-05	0.001	0.0018	0.587
SCZ>CompGaming	Both	rs68162274	A	0.1274	G	0.0317	0.0171	1.92e-05	-0.0024	0.0018	0.175
SCZ>CompGaming	Both	rs6825268	A	0.5173	G	-0.0238	0.0111	7.44e-07	0.0005	0.0012	0.649
SCZ>CompGaming	Both	rs6846507	A	0.9227	C	-0.0341	0.0192	4.57e-05	0.0033	0.0022	0.14
[truncated: 276 more rows]
