# Supplementary material for: Deciphering the Biological Mechanisms Underlying the Genome-Wide Associations between Computerized Device Use and Psychiatric Disorders
Source: J Clin Med. 2019 Nov 21;8(12):2040. doi: 10.3390/jcm8122040 (PMC6947231; doi:10.3390/jcm8122040)
Supplement: Supplementary file 1 [file jcm-08-02040-s001.zip › Additional Data Table S2.xlsx]

## Sheet: Additional Data Table S1
Relationship (exposure>outcome)	Sex	SNP	Effect Allele	Effect Allele Frequency	Other Allele	Beta Exposure	se Exposure	p Exposure	Beta Outcome	se Outcome	p Outcome
PhoneUse>ADHD	Both	rs10008915	A	0.9881	G	-0.0117	0.0052	0.0249	0.0022	0.0226	0.460987
PhoneUse>ADHD	Both	rs1001073	G	0.952	A	0.0132	0.0035	0.000122	0.0019	0.015	0.450469
PhoneUse>ADHD	Both	rs10013570	A	0.0105	G	-0.0191	0.0059	0.00115	-0.0035	0.0258	0.446426
PhoneUse>ADHD	Both	rs10017455	C	0.9619	A	-0.0101	0.0032	0.00174	-0.0033	0.0139	0.406139
PhoneUse>ADHD	Both	rs10018830	A	0.523	G	-0.0074	0.0033	0.0253	-0.0015	0.0138	0.457447
PhoneUse>ADHD	Both	rs10019440	T	0.5245	C	-0.0147	0.0032	5.15e-06	-0.0043	0.0137	0.375623
PhoneUse>ADHD	Both	rs10040389	T	0.9769	C	-0.0127	0.0035	0.000323	-0.0079	0.0151	0.299366
PhoneUse>ADHD	Both	rs10055083	T	0.9647	C	-0.0104	0.0039	0.00741	-0.0093	0.0166	0.287807
PhoneUse>ADHD	Both	rs10063803	A	0.9074	C	0.0182	0.0043	2.08e-05	0.0126	0.0179	0.241608
PhoneUse>ADHD	Both	rs10067283	A	0.0112	G	-0.0082	0.0064	0.198	0.0123	0.0295	0.337922
PhoneUse>ADHD	Both	rs10074485	A	0.6727	G	0.0309	0.0066	3.27e-06	-0.0029	0.0288	0.459747
PhoneUse>ADHD	Both	rs10074889	C	0.1631	T	0.011	0.0033	0.000691	0.0001	0.0153	0.496602
PhoneUse>ADHD	Both	rs10075502	A	0.676	G	0.0178	0.0053	0.00071	0.0157	0.022	0.237443
PhoneUse>ADHD	Both	rs10085659	T	0.8666	C	-0.0152	0.0037	3.14e-05	-0.0075	0.0151	0.309406
PhoneUse>ADHD	Both	rs1009554	T	0.7612	C	0.0035	0.0034	0.306	0.0092	0.0146	0.26411
PhoneUse>ADHD	Both	rs10098244	A	0.9813	G	-0.0143	0.0043	0.000937	0.0046	0.0187	0.40274
PhoneUse>ADHD	Both	rs10101489	G	0.3233	A	-0.0079	0.0085	0.348	-0.0086	0.0357	0.404816
PhoneUse>ADHD	Both	rs10111852	T	0.8132	C	0.0143	0.0032	7.84e-06	0.0089	0.0135	0.255821
PhoneUse>ADHD	Both	rs10113800	A	0.5304	G	0.0086	0.0032	0.00823	-0.0086	0.0138	0.265605
PhoneUse>ADHD	Both	rs10113970	C	0.0571	T	0.0068	0.0038	0.0678	-0.0098	0.0156	0.265486
PhoneUse>ADHD	Both	rs10131492	C	0.8726	T	-0.0064	0.0033	0.0566	-0.0118	0.014	0.199426
PhoneUse>ADHD	Both	rs1013867	G	0.2874	T	0.0197	0.0048	4.01e-05	0.0076	0.0211	0.360116
PhoneUse>ADHD	Both	rs10140321	G	0.0185	A	0.0119	0.0033	0.00036	0.0005	0.0146	0.485754
PhoneUse>ADHD	Both	rs10144457	A	0.605	G	0.0143	0.0035	4.93e-05	-0.0188	0.0147	0.099895
PhoneUse>ADHD	Both	rs10147763	T	0.2059	C	0.0182	0.0035	2.39e-07	0.0105	0.0146	0.235763
PhoneUse>ADHD	Both	rs10157336	T	0.8567	C	-0.0085	0.0102	0.407	-0.0284	0.0612	0.321552
PhoneUse>ADHD	Both	rs10164026	C	0.0085	A	0.0135	0.0056	0.0148	-0.0216	0.024	0.183755
PhoneUse>ADHD	Both	rs10169574	T	0.5515	C	-0.0092	0.0043	0.0328	-0.0079	0.0186	0.336262
PhoneUse>ADHD	Both	rs10171775	A	0.2283	C	-0.0399	0.009	8.71e-06	0.0015	0.0366	0.483889
PhoneUse>ADHD	Both	rs1017350	A	0.8886	C	-0.0111	0.0036	0.0019	-0.0016	0.0149	0.457096
PhoneUse>ADHD	Both	rs10206338	A	0.7604	G	0.0129	0.0033	7.1e-05	0.0049	0.0138	0.361111
PhoneUse>ADHD	Both	rs10233598	G	0.0153	C	0.0264	0.0078	0.000659	-0.0003	0.0368	0.496235
PhoneUse>ADHD	Both	rs10241936	T	0.0172	C	0.0047	0.005	0.346	-0.0087	0.0237	0.356311
PhoneUse>ADHD	Both	rs10250915	T	0.5178	C	-0.0074	0.0035	0.0351	0.0047	0.0174	0.392785
PhoneUse>ADHD	Both	rs10262635	A	0.9787	G	-0.0119	0.0035	0.000701	0.0051	0.0177	0.386087
PhoneUse>ADHD	Both	rs1029598	C	0.2599	T	0.0122	0.0044	0.00501	-0.0019	0.018	0.457724
PhoneUse>ADHD	Both	rs1030667	G	0.4019	T	0.0091	0.0038	0.0165	0.0044	0.0159	0.390255
PhoneUse>ADHD	Both	rs1031098	A	0.5132	C	0.01	0.0033	0.00217	-0.0003	0.0138	0.492465
PhoneUse>ADHD	Both	rs10401853	C	0.03	T	-0.008	0.0032	0.0135	-0.0166	0.0141	0.119081
PhoneUse>ADHD	Both	rs10408682	T	0.0619	C	0.0112	0.0046	0.0157	-0.0057	0.0205	0.389902
PhoneUse>ADHD	Both	rs10432023	T	0.9737	C	-0.0634	0.014	5.54e-06	-0.0571	0.0706	0.209464
PhoneUse>ADHD	Both	rs1043963	A	0.9879	G	-0.0114	0.0057	0.0452	-0.0088	0.0235	0.353739
PhoneUse>ADHD	Both	rs10461303	G	0.639	A	0.0054	0.0047	0.245	-0.0003	0.0198	0.494751
PhoneUse>ADHD	Both	rs10473130	C	0.0205	G	-0.0108	0.0055	0.0504	0.0066	0.0239	0.390523
PhoneUse>ADHD	Both	rs10474345	C	0.3759	T	0.0318	0.0093	0.000617	0.0211	0.0392	0.295531
PhoneUse>ADHD	Both	rs10474415	C	0.1325	A	-0.0079	0.0033	0.018	-0.0018	0.0141	0.449734
PhoneUse>ADHD	Both	rs1047841	T	0.83	C	0.0288	0.0072	6.04e-05	-0.0112	0.0327	0.365929
PhoneUse>ADHD	Both	rs10488532	T	0.4123	C	0.0216	0.0052	2.95e-05	-0.0021	0.0225	0.462309
PhoneUse>ADHD	Both	rs10490131	G	0.3451	A	-0.0169	0.0046	0.000222	0.0008	0.02	0.484397
PhoneUse>ADHD	Both	rs10500481	T	0.0526	A	0.0188	0.0067	0.0052	-0.0251	0.0325	0.219957
PhoneUse>ADHD	Both	rs10502995	A	0.9789	G	-0.0121	0.0037	0.00113	-0.0126	0.0158	0.212719
PhoneUse>ADHD	Both	rs1055878	T	0.9231	C	-0.0275	0.0089	0.00201	-0.0225	0.0441	0.304624
PhoneUse>ADHD	Both	rs1057250	T	0.9806	C	0.0103	0.0034	0.00222	-0.0057	0.0145	0.347446
PhoneUse>ADHD	Both	rs10744470	T	0.7835	G	0.007	0.0067	0.295	0.0272	0.0301	0.182813
PhoneUse>ADHD	Both	rs10753982	A	0.4921	G	-0.0141	0.0034	3.72e-05	-0.0193	0.0143	0.0882939
PhoneUse>ADHD	Both	rs10754841	T	0.0177	C	0.0119	0.0035	0.000558	0.0139	0.0148	0.173115
PhoneUse>ADHD	Both	rs10756555	A	0.5686	G	-0.0061	0.0032	0.0601	-0.0179	0.0137	0.0962895
PhoneUse>ADHD	Both	rs10764784	A	0.3778	T	0.013	0.006	0.0305	0.0072	0.0245	0.38499
PhoneUse>ADHD	Both	rs10772630	C	0.1553	T	-0.0093	0.0048	0.056	0.0023	0.022	0.458305
PhoneUse>ADHD	Both	rs10778006	C	0.2459	T	-0.007	0.0046	0.128	-0.0087	0.0193	0.326349
PhoneUse>ADHD	Both	rs10780124	C	0.0147	T	0.0141	0.0035	5.96e-05	0.0053	0.015	0.361914
PhoneUse>ADHD	Both	rs10783027	C	0.8739	T	0.013	0.0032	5.38e-05	-0.0136	0.0135	0.157024
PhoneUse>ADHD	Both	rs10783341	A	0.2722	T	0.0202	0.004	3.85e-07	-0.0069	0.0166	0.339627
PhoneUse>ADHD	Both	rs10788212	G	0.0805	A	-0.0092	0.0032	0.00449	0.0096	0.0139	0.245922
PhoneUse>ADHD	Both	rs10795404	C	0.913	T	-0.0084	0.0035	0.0157	-0.0083	0.0149	0.287823
PhoneUse>ADHD	Both	rs10798833	T	0.6357	C	0.011	0.004	0.00581	0.0047	0.0175	0.393383
PhoneUse>ADHD	Both	rs10801160	G	0.9755	A	-0.0045	0.0033	0.17	0.0002	0.0137	0.49494
PhoneUse>ADHD	Both	rs10804224	C	0.0308	T	-0.0136	0.0033	2.99e-05	-0.0152	0.0139	0.137075
PhoneUse>ADHD	Both	rs10816771	C	0.7853	T	-0.007	0.004	0.0754	-0.0018	0.0162	0.455164
PhoneUse>ADHD	Both	rs10817872	T	0.3628	A	0.0106	0.0033	0.00129	0.0009	0.0144	0.475927
PhoneUse>ADHD	Both	rs10829544	A	0.309	G	0.0107	0.0042	0.0109	-0.0083	0.0177	0.320545
PhoneUse>ADHD	Both	rs10837618	T	0.9812	C	0.0177	0.0043	3.86e-05	0.0153	0.0177	0.193861
PhoneUse>ADHD	Both	rs10847718	A	0.8899	G	0.0117	0.0034	0.000565	-0.0077	0.0152	0.305548
PhoneUse>ADHD	Both	rs10854470	C	0.3576	T	0.0068	0.0033	0.0386	0.0077	0.0143	0.295488
PhoneUse>ADHD	Both	rs10874426	G	0.4384	A	0.0096	0.0033	0.00328	-0.0079	0.0137	0.280902
PhoneUse>ADHD	Both	rs10890160	G	0.2821	A	0.0114	0.0033	0.000495	-0.0096	0.0137	0.242811
PhoneUse>ADHD	Both	rs10891052	A	0.5294	G	0.0073	0.0032	0.0231	0.0013	0.0136	0.463161
PhoneUse>ADHD	Both	rs10894631	T	0.9489	C	-0.0094	0.0062	0.132	0.0031	0.0343	0.463661
PhoneUse>ADHD	Both	rs10900892	A	0.0213	T	-0.0149	0.0034	1.44e-05	0.0046	0.0144	0.374648
PhoneUse>ADHD	Both	rs10911135	C	0.8411	T	0.0092	0.0042	0.0262	-0.0057	0.0182	0.377259
PhoneUse>ADHD	Both	rs10915309	A	0.496	G	0.0044	0.0032	0.177	0.0083	0.0136	0.272031
PhoneUse>ADHD	Both	rs10916584	T	0.0203	G	0.0125	0.0033	0.000154	0.0064	0.0159	0.343015
PhoneUse>ADHD	Both	rs10933626	A	0.8493	G	-0.0056	0.0033	0.0881	-0.0122	0.0145	0.20085
PhoneUse>ADHD	Both	rs10934316	A	0.8199	G	-0.0139	0.004	0.000546	0.0071	0.0171	0.339478
PhoneUse>ADHD	Both	rs10943857	A	0.9694	G	-0.0068	0.0038	0.073	0.0083	0.016	0.303039
PhoneUse>ADHD	Both	rs10945197	G	0.5162	A	-0.0092	0.0033	0.00489	-0.0013	0.0138	0.461201
PhoneUse>ADHD	Both	rs10954663	A	0.9686	C	0.0109	0.004	0.0068	0.0057	0.0168	0.367401
PhoneUse>ADHD	Both	rs10967324	T	0.8915	C	-0.0206	0.0064	0.0013	0.0028	0.0293	0.46163
PhoneUse>ADHD	Both	rs10973734	A	0.9417	G	0.0143	0.0049	0.00332	-0.0026	0.0205	0.4486
PhoneUse>ADHD	Both	rs10980375	C	0.1474	T	0.0047	0.0061	0.448	-0.0133	0.0262	0.305394
PhoneUse>ADHD	Both	rs10982601	A	0.7541	G	-0.0088	0.0053	0.0934	-0.0042	0.0233	0.429024
PhoneUse>ADHD	Both	rs10988793	G	0.1598	C	-0.0167	0.0045	0.000208	-0.0175	0.0181	0.166165
PhoneUse>ADHD	Both	rs10999297	C	0.7614	T	0.0079	0.0034	0.0197	0.0043	0.0146	0.383059
PhoneUse>ADHD	Both	rs11003870	T	0.6015	C	0.0105	0.0111	0.346	0.0265	0.0511	0.302075
PhoneUse>ADHD	Both	rs11011704	T	0.9277	G	0.0103	0.0053	0.0527	0.0033	0.0237	0.443894
PhoneUse>ADHD	Both	rs11012266	T	0.8026	C	-0.0137	0.0034	5.43e-05	-0.0141	0.0143	0.161794
PhoneUse>ADHD	Both	rs11012632	C	0.2433	T	-0.0147	0.0074	0.0473	0.0074	0.0305	0.403839
PhoneUse>ADHD	Both	rs11012890	A	0.813	G	-0.0138	0.0128	0.279	-0.0395	0.056	0.240422
PhoneUse>ADHD	Both	rs11021187	C	0.3746	G	-0.0136	0.0038	0.000306	0.0175	0.016	0.136996
PhoneUse>ADHD	Both	rs11030066	T	0.9011	C	0.0202	0.0046	9.39e-06	0.0063	0.0193	0.372068
PhoneUse>ADHD	Both	rs11042801	A	0.1329	T	0.0141	0.0046	0.00219	-0.0054	0.02	0.393893
PhoneUse>ADHD	Both	rs11043029	C	0.1092	T	0.0135	0.0039	0.000554	-0.0091	0.017	0.296696
PhoneUse>ADHD	Both	rs11044389	T	0.9432	G	0.0181	0.0044	3.73e-05	0.003	0.0185	0.434778
PhoneUse>ADHD	Both	rs11059839	G	0.2044	T	0.0168	0.0042	5.72e-05	0.0002	0.0181	0.495213
PhoneUse>ADHD	Both	rs11061906	T	0.9864	G	0.0179	0.0055	0.00123	-0.0001	0.0251	0.498619
PhoneUse>ADHD	Both	rs11068663	C	0.2436	T	-0.0037	0.0036	0.305	-0.0017	0.0152	0.45561
PhoneUse>ADHD	Both	rs11075746	A	0.0138	G	0.0107	0.0032	0.00101	-0.0088	0.016	0.290769
PhoneUse>ADHD	Both	rs11084460	A	0.8841	G	-0.003	0.0032	0.356	-0.0043	0.0137	0.376838
PhoneUse>ADHD	Both	rs11090980	A	0.4877	G	0.0069	0.0104	0.506	-0.0016	0.0455	0.485926
PhoneUse>ADHD	Both	rs11100896	C	0.0233	T	0.0089	0.0039	0.0229	0.0003	0.0194	0.49464
PhoneUse>ADHD	Both	rs11102856	G	0.3362	T	-0.0122	0.0037	0.000893	0.0067	0.0156	0.334082
PhoneUse>ADHD	Both	rs1113020	A	0.0575	T	-0.0066	0.0033	0.047	0.0126	0.016	0.21636
PhoneUse>ADHD	Both	rs111393571	G	0.9804	T	0.0171	0.0073	0.0187	0.0097	0.0327	0.383048
PhoneUse>ADHD	Both	rs111393627	C	0.4654	T	0.0212	0.0105	0.0432	0.0029	0.0509	0.47754
PhoneUse>ADHD	Both	rs111419172	G	0.9432	A	-0.028	0.0135	0.0383	-0.0101	0.0572	0.430093
PhoneUse>ADHD	Both	rs11142513	G	0.1914	C	0.0073	0.004	0.0644	0.0074	0.0159	0.321165
PhoneUse>ADHD	Both	rs11149691	A	0.4754	G	-0.0071	0.0033	0.0303	-0.0037	0.0162	0.409915
PhoneUse>ADHD	Both	rs111497000	C	0.0307	T	-0.0182	0.0136	0.18	0.0309	0.0735	0.336996
PhoneUse>ADHD	Both	rs11151487	T	0.9178	C	-0.0128	0.0049	0.00875	0.0054	0.0203	0.395373
PhoneUse>ADHD	Both	rs11155373	C	0.009	T	0.0188	0.0041	3.6e-06	0.006	0.017	0.361295
PhoneUse>ADHD	Both	rs11156122	C	0.9834	T	0.0219	0.0062	0.000385	-0.006	0.0273	0.413091
PhoneUse>ADHD	Both	rs111608470	G	0.6367	A	0.0331	0.0116	0.00445	-0.0052	0.0575	0.464194
PhoneUse>ADHD	Both	rs11161394	G	0.0145	A	0.011	0.0054	0.0407	-0.003	0.0226	0.447286
PhoneUse>ADHD	Both	rs111641508	T	0.4731	C	-0.01	0.0104	0.338	-0.0191	0.0449	0.335557
PhoneUse>ADHD	Both	rs111701797	A	0.5377	G	0.009	0.0034	0.00744	-0.0088	0.0144	0.271163
PhoneUse>ADHD	Both	rs11173333	G	0.0247	C	-0.024	0.0078	0.00225	0.0116	0.0315	0.355891
PhoneUse>ADHD	Both	rs111743762	A	0.3361	G	-0.0785	0.0233	0.000746	-0.0158	0.0725	0.413686
PhoneUse>ADHD	Both	rs111748694	T	0.9748	C	-0.0201	0.0145	0.166	-0.0098	0.0576	0.43264
PhoneUse>ADHD	Both	rs111772518	T	0.6185	C	-0.0189	0.0113	0.0957	0.0001	0.0503	0.499311
PhoneUse>ADHD	Both	rs111829392	C	0.2391	T	0.0369	0.0107	0.000548	0.0122	0.0455	0.394641
PhoneUse>ADHD	Both	rs11185474	C	0.2613	T	-0.0196	0.0053	0.000193	0.0031	0.0225	0.445535
PhoneUse>ADHD	Both	rs11187350	T	0.3539	G	0.0115	0.0035	0.00102	0.0036	0.0147	0.404332
PhoneUse>ADHD	Both	rs111902668	A	0.0302	G	0.0069	0.0087	0.425	0.0096	0.0392	0.402852
PhoneUse>ADHD	Both	rs11192888	C	0.1686	T	0.0096	0.0152	0.529	0.0347	0.0581	0.275174
PhoneUse>ADHD	Both	rs111933528	T	0.8512	C	0.0124	0.0053	0.0196	0.0201	0.0222	0.182525
PhoneUse>ADHD	Both	rs11194677	C	0.2678	T	-0.034	0.0104	0.00113	0.0198	0.0498	0.345121
PhoneUse>ADHD	Both	rs112009739	T	0.1329	C	-0.0044	0.0047	0.346	-0.0169	0.0217	0.218148
PhoneUse>ADHD	Both	rs112035454	T	0.0261	A	0.0145	0.0036	6.48e-05	-0.0108	0.0155	0.243523
PhoneUse>ADHD	Both	rs112053290	A	0.9858	G	-0.0247	0.0109	0.0232	0.0012	0.0602	0.49224
PhoneUse>ADHD	Both	rs11206851	A	0.5875	G	-0.0101	0.0033	0.0023	0.0012	0.0138	0.46494
PhoneUse>ADHD	Both	rs11208496	C	0.1372	A	-0.0245	0.0064	0.000116	-0.0126	0.0273	0.322303
PhoneUse>ADHD	Both	rs112144695	A	0.6714	G	0.0055	0.0034	0.112	-0.0079	0.016	0.309727
PhoneUse>ADHD	Both	rs112195208	T	0.9689	C	0.0163	0.0059	0.00563	-0.0073	0.0262	0.390967
PhoneUse>ADHD	Both	rs11221561	A	0.3736	G	0.0072	0.0038	0.0554	0.0209	0.016	0.095386
PhoneUse>ADHD	Both	rs11222942	T	0.9871	C	0.015	0.0038	8.08e-05	0.0054	0.016	0.367179
PhoneUse>ADHD	Both	rs112318373	T	0.3521	C	0.0237	0.0126	0.0587	-0.0114	0.0693	0.434536
PhoneUse>ADHD	Both	rs11232492	T	0.0164	C	0.0095	0.0047	0.0442	0.0193	0.0205	0.172934
PhoneUse>ADHD	Both	rs11234893	A	0.8086	C	-0.0145	0.0038	0.000113	-0.0012	0.0157	0.469088
PhoneUse>ADHD	Both	rs112389694	T	0.0378	A	0.0465	0.0167	0.00528	-0.0409	0.0682	0.274511
PhoneUse>ADHD	Both	rs11239717	G	0.7523	A	0.025	0.0133	0.0607	-0.0313	0.0718	0.331589
PhoneUse>ADHD	Both	rs11241068	T	0.6092	G	0.0127	0.0061	0.0364	-0.0117	0.0247	0.318124
PhoneUse>ADHD	Both	rs11241776	G	0.9675	A	-0.0258	0.0056	3.6e-06	-0.0022	0.023	0.461664
PhoneUse>ADHD	Both	rs1124220	G	0.2571	A	-0.0118	0.0032	0.000248	-0.0037	0.0135	0.392209
PhoneUse>ADHD	Both	rs112478870	A	0.8957	C	-0.0143	0.0095	0.131	0.0099	0.0396	0.401697
PhoneUse>ADHD	Both	rs11248915	A	0.957	G	0.0118	0.0059	0.0431	-0.0092	0.0278	0.370835
PhoneUse>ADHD	Both	rs11250875	T	0.0629	C	0.0037	0.004	0.35	0.0179	0.0171	0.148261
PhoneUse>ADHD	Both	rs112522661	G	0.0124	A	-0.0068	0.0036	0.0586	0.0054	0.017	0.374758
PhoneUse>ADHD	Both	rs11256825	A	0.3298	T	-0.0122	0.004	0.00243	-0.0126	0.0171	0.229916
PhoneUse>ADHD	Both	rs112574654	A	0.9841	G	-0.0049	0.0048	0.31	0.0018	0.0218	0.467438
PhoneUse>ADHD	Both	rs112658761	A	0.5521	G	0.0107	0.0129	0.41	0.0145	0.0517	0.38919
PhoneUse>ADHD	Both	rs112726748	T	0.0212	C	-0.0084	0.0044	0.058	0.005	0.0198	0.399559
PhoneUse>ADHD	Both	rs112782321	C	0.9819	T	-0.0391	0.0113	0.000514	-0.012	0.0456	0.396344
PhoneUse>ADHD	Both	rs112802150	A	0.0312	G	0.0194	0.0049	7.08e-05	0.0128	0.0214	0.275348
PhoneUse>ADHD	Both	rs112824706	C	0.0265	T	-0.0055	0.0076	0.469	0.0029	0.0347	0.466574
PhoneUse>ADHD	Both	rs112849364	T	0.0239	A	0.008	0.0091	0.384	-0.0071	0.0474	0.440653
PhoneUse>ADHD	Both	rs112856619	C	0.0205	T	0.0335	0.0157	0.0331	0.0187	0.0645	0.385842
PhoneUse>ADHD	Both	rs112962334	G	0.5084	A	0.0234	0.0073	0.00138	0.0132	0.0326	0.342252
PhoneUse>ADHD	Both	rs112971323	C	0.3132	A	-0.0209	0.0103	0.0435	-0.0321	0.0509	0.264169
PhoneUse>ADHD	Both	rs112976097	G	0.2354	T	-0.015	0.0059	0.0111	0.0033	0.026	0.450165
PhoneUse>ADHD	Both	rs112994932	G	0.0201	A	0.0194	0.0118	0.0994	0.0016	0.0655	0.490222
PhoneUse>ADHD	Both	rs113005691	C	0.9623	T	-0.0164	0.0148	0.266	0.0022	0.0548	0.483871
PhoneUse>ADHD	Both	rs113112932	A	0.9819	G	0.0233	0.0054	1.89e-05	0.0215	0.0226	0.171237
PhoneUse>ADHD	Both	rs113116546	A	0.9741	G	-0.0163	0.007	0.0209	0.0013	0.0298	0.48259
PhoneUse>ADHD	Both	rs113148955	T	0.6009	C	0.0155	0.0059	0.0088	0.0177	0.0313	0.28613
PhoneUse>ADHD	Both	rs113283213	A	0.0814	G	-0.0181	0.0119	0.128	0.0294	0.053	0.289806
PhoneUse>ADHD	Both	rs113376539	C	0.4601	T	-0.0208	0.0127	0.101	-0.0358	0.0502	0.237965
PhoneUse>ADHD	Both	rs113388263	T	0.8837	C	-0.0121	0.013	0.355	-0.0016	0.0594	0.489218
PhoneUse>ADHD	Both	rs113475004	G	0.1266	A	-0.0161	0.0082	0.0492	-0.0176	0.0402	0.330453
PhoneUse>ADHD	Both	rs113543582	A	0.9254	G	-0.0427	0.0119	0.000345	0.0135	0.0461	0.385112
PhoneUse>ADHD	Both	rs113567770	T	0.939	G	0.0372	0.0112	0.000853	-0.0127	0.0527	0.404912
PhoneUse>ADHD	Both	rs113622705	A	0.7619	C	0.0389	0.0142	0.00628	0.017	0.0558	0.380142
PhoneUse>ADHD	Both	rs113656763	A	0.0245	G	0.0382	0.0091	2.63e-05	-0.0093	0.0416	0.411204
PhoneUse>ADHD	Both	rs113673551	T	0.9876	C	0.0231	0.0059	8.11e-05	-0.0071	0.0265	0.394029
PhoneUse>ADHD	Both	rs113714930	G	0.9835	A	0.0127	0.0088	0.149	-0.0036	0.0381	0.462333
PhoneUse>ADHD	Both	rs11372285	G	0.9798	A	-0.0086	0.0038	0.0224	0.0147	0.0163	0.183875
PhoneUse>ADHD	Both	rs113753064	T	0.9274	C	-0.0197	0.0071	0.00543	0.0051	0.0306	0.43405
PhoneUse>ADHD	Both	rs113766645	A	0.7107	G	-0.0081	0.0097	0.402	0.0253	0.0437	0.281489
PhoneUse>ADHD	Both	rs113774840	T	0.2181	A	-0.0145	0.0123	0.24	-0.0216	0.06	0.359252
PhoneUse>ADHD	Both	rs113798968	A	0.4482	G	-0.0181	0.0084	0.0313	0.0149	0.0332	0.326807
PhoneUse>ADHD	Both	rs113839405	A	0.5565	G	0.0135	0.0071	0.0565	-0.0188	0.0356	0.298255
PhoneUse>ADHD	Both	rs113863915	G	0.3465	A	0.0298	0.0129	0.021	-0.0128	0.0537	0.406019
PhoneUse>ADHD	Both	rs113990956	C	0.0495	T	-0.0227	0.0089	0.0109	-0.0089	0.0398	0.41192
PhoneUse>ADHD	Both	rs114009776	G	0.0222	A	0.0327	0.0121	0.00701	-0.0249	0.0567	0.330091
PhoneUse>ADHD	Both	rs114010697	G	0.02	T	0.0186	0.0136	0.172	-0.0377	0.0817	0.322444
PhoneUse>ADHD	Both	rs114034962	T	0.9889	C	0.0602	0.0136	9.68e-06	0.047	0.0603	0.217908
PhoneUse>ADHD	Both	rs114047971	C	0.0148	T	-0.0308	0.0121	0.0108	-0.0035	0.05	0.472308
PhoneUse>ADHD	Both	rs114088727	C	0.1461	T	-0.0437	0.0166	0.00862	-0.0182	0.0697	0.397248
PhoneUse>ADHD	Both	rs114095642	A	0.3873	G	0.0291	0.0092	0.00158	-0.0044	0.0426	0.458583
PhoneUse>ADHD	Both	rs114188904	T	0.83	C	-0.0285	0.0143	0.0468	-0.0482	0.0732	0.255091
PhoneUse>ADHD	Both	rs114197810	T	0.8053	G	0.0245	0.0095	0.00989	-0.0217	0.0391	0.289685
PhoneUse>ADHD	Both	rs114222157	A	0.0197	T	0.0252	0.0096	0.00855	0.0024	0.0403	0.475958
PhoneUse>ADHD	Both	rs114461406	T	0.9599	G	0.0293	0.012	0.0143	-0.032	0.0523	0.270268
PhoneUse>ADHD	Both	rs114480732	T	0.9792	C	-0.0439	0.0115	0.000133	-0.0039	0.0503	0.469029
PhoneUse>ADHD	Both	rs114554315	A	0.9277	G	0.0123	0.0083	0.136	-0.0047	0.0364	0.448745
PhoneUse>ADHD	Both	rs114566065	G	0.0385	C	-0.0387	0.0107	0.000301	-0.0186	0.0453	0.34078
PhoneUse>ADHD	Both	rs114580787	G	0.0092	A	0.0197	0.0099	0.0457	0.0036	0.0457	0.46893
PhoneUse>ADHD	Both	rs114652469	A	0.9835	G	0.0285	0.0108	0.00845	0.0012	0.0466	0.489976
PhoneUse>ADHD	Both	rs11466522	A	0.0184	G	0.0122	0.0051	0.0168	0.0093	0.0213	0.330578
PhoneUse>ADHD	Both	rs114718088	A	0.9825	G	0.0173	0.0079	0.0283	-0.0039	0.0385	0.460018
PhoneUse>ADHD	Both	rs114759381	A	0.9921	G	0.0165	0.0115	0.15	0.0226	0.0456	0.30988
PhoneUse>ADHD	Both	rs114786990	T	0.9215	G	-0.0337	0.0088	0.000125	-0.0007	0.037	0.492033
PhoneUse>ADHD	Both	rs114892943	C	0.0817	A	-0.04	0.0078	3.11e-07	0.0162	0.0366	0.32904
PhoneUse>ADHD	Both	rs114909677	G	0.0156	C	0.0191	0.0099	0.0544	-0.0327	0.0457	0.237116
PhoneUse>ADHD	Both	rs11507200	A	0.2254	G	0.0097	0.0032	0.00259	-0.0044	0.0137	0.374408
PhoneUse>ADHD	Both	rs115073729	G	0.0104	A	0.0174	0.0127	0.169	-0.0074	0.049	0.439757
PhoneUse>ADHD	Both	rs1150892	G	0.2985	A	-0.0083	0.0032	0.0099	-0.0009	0.0139	0.475112
PhoneUse>ADHD	Both	rs11511855	G	0.0311	T	0.0158	0.0079	0.0455	0.0053	0.0378	0.444704
PhoneUse>ADHD	Both	rs115125317	C	0.9939	T	0.0202	0.0104	0.0522	-0.0307	0.052	0.277148
PhoneUse>ADHD	Both	rs115135870	T	0.6908	C	-0.014	0.0109	0.197	-0.0069	0.0476	0.441978
PhoneUse>ADHD	Both	rs115145991	C	0.4103	T	-0.0475	0.0146	0.00117	-0.0013	0.0609	0.491195
PhoneUse>ADHD	Both	rs115169602	T	0.0181	C	-0.0323	0.0121	0.00753	-0.0351	0.0525	0.251944
PhoneUse>ADHD	Both	rs115437671	A	0.1633	T	0.0486	0.0127	0.000136	0.0137	0.0538	0.399644
PhoneUse>ADHD	Both	rs115458307	A	0.3001	T	-0.0208	0.0081	0.00997	0.0049	0.0387	0.449979
PhoneUse>ADHD	Both	rs115557284	T	0.7912	C	-0.0093	0.01	0.355	-0.0131	0.0488	0.394403
PhoneUse>ADHD	Both	rs115617987	C	0.4427	T	0.0231	0.0081	0.0045	0.0056	0.0351	0.436085
PhoneUse>ADHD	Both	rs1156354	C	0.2323	T	0.015	0.0033	7.08e-06	0.0007	0.0138	0.479904
PhoneUse>ADHD	Both	rs11563839	T	0.6216	C	-0.0115	0.0039	0.00337	0.0084	0.0163	0.302611
PhoneUse>ADHD	Both	rs115806399	A	0.0126	G	0.0256	0.0103	0.0134	-0.0324	0.0439	0.230241
PhoneUse>ADHD	Both	rs115824514	A	0.1161	T	-0.0151	0.0118	0.201	-0.025	0.0614	0.341854
PhoneUse>ADHD	Both	rs115825538	A	0.0229	T	-0.0232	0.0049	2.19e-06	-0.0222	0.0218	0.15432
PhoneUse>ADHD	Both	rs115843974	T	0.9799	C	-0.0266	0.0088	0.00237	0.017	0.0448	0.352345
PhoneUse>ADHD	Both	rs11589742	C	0.0147	G	0.0189	0.004	2.64e-06	0.017	0.0171	0.159739
PhoneUse>ADHD	Both	rs115914402	T	0.9598	C	0.039	0.0117	0.000902	-0.0099	0.0513	0.423818
PhoneUse>ADHD	Both	rs115919501	A	0.9853	C	-0.01	0.0122	0.411	-0.0024	0.0454	0.479039
PhoneUse>ADHD	Both	rs115932841	A	0.5641	G	0.0319	0.0149	0.032	0.0038	0.0578	0.473934
PhoneUse>ADHD	Both	rs115942143	A	0.0231	G	-0.0203	0.0094	0.0298	0.0172	0.0393	0.330852
PhoneUse>ADHD	Both	rs115951256	G	0.0993	A	-0.0183	0.0101	0.0702	0.0076	0.0525	0.442441
PhoneUse>ADHD	Both	rs11597773	T	0.7133	G	-0.0113	0.0034	0.00102	0.0078	0.0147	0.298472
PhoneUse>ADHD	Both	rs115990337	T	0.711	C	0.0404	0.0126	0.00135	0.0424	0.0514	0.204549
PhoneUse>ADHD	Both	rs116022364	G	0.5672	A	-0.0366	0.0128	0.00418	0.0048	0.0543	0.464625
PhoneUse>ADHD	Both	rs116063546	A	0.9748	G	0.0161	0.0097	0.0972	-0.0209	0.0416	0.307401
PhoneUse>ADHD	Both	rs116084059	C	0.1864	T	-0.057	0.0149	0.000134	-0.0135	0.072	0.425366
PhoneUse>ADHD	Both	rs116116916	G	0.0126	A	-0.0221	0.0135	0.102	-0.0278	0.0585	0.317355
PhoneUse>ADHD	Both	rs11614394	T	0.3376	C	0.0107	0.0057	0.0592	-0.0228	0.024	0.17103
PhoneUse>ADHD	Both	rs116148535	T	0.9897	C	-0.0174	0.0093	0.0612	0.0001	0.0387	0.498657
PhoneUse>ADHD	Both	rs11619439	G	0.4552	A	-0.0063	0.0034	0.0623	0.0022	0.0148	0.441647
PhoneUse>ADHD	Both	rs116222647	G	0.0224	C	0.0302	0.0096	0.00164	0.0075	0.0393	0.424639
PhoneUse>ADHD	Both	rs116233997	A	0.0157	G	-0.0385	0.0122	0.00163	-0.0155	0.0633	0.40353
PhoneUse>ADHD	Both	rs116234237	A	0.5047	C	0.0203	0.0132	0.124	-0.0447	0.0609	0.231323
PhoneUse>ADHD	Both	rs116272755	T	0.6	C	0.0095	0.0106	0.37	0.0083	0.0514	0.435908
PhoneUse>ADHD	Both	rs116401847	C	0.3246	G	0.0149	0.008	0.0606	-0.0051	0.0394	0.448256
PhoneUse>ADHD	Both	rs116536322	A	0.2186	T	0.009	0.0087	0.305	0.0008	0.0403	0.492255
PhoneUse>ADHD	Both	rs11654719	T	0.9519	C	0.01	0.0034	0.00302	0.0041	0.0144	0.388447
PhoneUse>ADHD	Both	rs116559045	A	0.6222	G	0.0353	0.0107	0.000988	-0.006	0.0482	0.450505
PhoneUse>ADHD	Both	rs11671696	T	0.9843	C	-0.0137	0.0038	0.000274	0.0073	0.0155	0.318939
PhoneUse>ADHD	Both	rs11672669	A	0.0194	C	0.0107	0.0039	0.0053	-0.0116	0.0168	0.245836
PhoneUse>ADHD	Both	rs116784021	C	0.4673	T	-0.0466	0.0123	0.000153	0.0098	0.0543	0.428589
PhoneUse>ADHD	Both	rs11679588	G	0.984	A	0.0177	0.0074	0.0163	0.0252	0.0352	0.236756
PhoneUse>ADHD	Both	rs1168133	A	0.9777	C	-0.0122	0.0037	0.000852	-0.0089	0.0169	0.298265
PhoneUse>ADHD	Both	rs116832133	G	0.5056	A	-0.0184	0.0117	0.117	0	0.0525	0.49967
PhoneUse>ADHD	Both	rs116842720	G	0.3398	A	0.0136	0.0122	0.266	0.0002	0.0481	0.498199
PhoneUse>ADHD	Both	rs11685259	A	0.7093	G	-0.0052	0.0032	0.108	0.0076	0.0135	0.287847
PhoneUse>ADHD	Both	rs116895098	C	0.0475	A	0.0037	0.005	0.455	-0.0052	0.0226	0.40883
PhoneUse>ADHD	Both	rs116905249	T	0.0487	C	-0.0232	0.006	0.0001	-0.0063	0.0333	0.424514
PhoneUse>ADHD	Both	rs11691720	G	0.9714	A	0.0153	0.0036	1.97e-05	0.0005	0.0154	0.486494
PhoneUse>ADHD	Both	rs116917604	T	0.08	C	-0.0248	0.0119	0.037	-0.0147	0.0556	0.39559
PhoneUse>ADHD	Both	rs116920176	A	0.1928	G	0.0266	0.0083	0.00132	0.0222	0.0365	0.271208
PhoneUse>ADHD	Both	rs116951392	A	0.8169	G	0.0361	0.0091	6.8e-05	-0.0212	0.0529	0.344054
PhoneUse>ADHD	Both	rs116975557	A	0.0719	T	-0.017	0.0122	0.164	0.0126	0.0535	0.406956
PhoneUse>ADHD	Both	rs116982226	C	0.6853	T	0.0168	0.0115	0.145	0.0269	0.0522	0.302978
PhoneUse>ADHD	Both	rs11699630	G	0.3503	C	0.0108	0.0046	0.0189	0.021	0.0203	0.150738
PhoneUse>ADHD	Both	rs117040672	T	0.0434	A	0.0304	0.0115	0.00822	0.0176	0.049	0.359816
PhoneUse>ADHD	Both	rs117043629	A	0.0234	C	-0.0241	0.0118	0.0409	-0.0005	0.0567	0.496637
PhoneUse>ADHD	Both	rs117053037	T	0.0116	C	-0.033	0.0134	0.0141	-0.0296	0.0704	0.337211
PhoneUse>ADHD	Both	rs117057845	T	0.9724	C	0.0116	0.0154	0.451	0.0001	0.0578	0.499101
PhoneUse>ADHD	Both	rs11706193	T	0.8451	G	0.0198	0.0064	0.00195	-0.0156	0.0331	0.318339
PhoneUse>ADHD	Both	rs117068603	G	0.022	C	-0.0056	0.0065	0.382	0.011	0.0281	0.347907
PhoneUse>ADHD	Both	rs117097988	G	0.8216	A	-0.0205	0.0083	0.0139	0.02	0.0427	0.319936
PhoneUse>ADHD	Both	rs117102770	A	0.654	G	0.0137	0.0081	0.0891	0.0034	0.0397	0.465571
PhoneUse>ADHD	Both	rs11712994	T	0.9831	G	0.0034	0.0035	0.335	-0.0034	0.015	0.409527
PhoneUse>ADHD	Both	rs117154391	A	0.1151	G	0.0299	0.0121	0.0137	-0.0053	0.0533	0.460394
PhoneUse>ADHD	Both	rs117192411	G	0.0193	C	-0.0122	0.0101	0.227	0.0416	0.0403	0.150956
PhoneUse>ADHD	Both	rs117198026	G	0.929	A	-0.0106	0.0087	0.222	-0.0119	0.0348	0.365734
PhoneUse>ADHD	Both	rs117207207	G	0.0149	A	-0.0351	0.0093	0.000152	0.0071	0.0386	0.427235
PhoneUse>ADHD	Both	rs11721764	A	0.9836	G	0.0119	0.0033	0.00026	0.0067	0.0139	0.315192
PhoneUse>ADHD	Both	rs11721806	C	0.3698	T	0.0093	0.0035	0.00816	-0.0006	0.0152	0.485195
PhoneUse>ADHD	Both	rs11725982	T	0.1151	A	0.0173	0.0056	0.00188	-0.0029	0.0248	0.454006
PhoneUse>ADHD	Both	rs117283853	G	0.0672	A	0.0152	0.0095	0.11	-0.0018	0.0422	0.483165
PhoneUse>ADHD	Both	rs11730033	T	0.9883	C	0.0218	0.0058	0.000149	-0.0174	0.0231	0.226021
PhoneUse>ADHD	Both	rs11733778	G	0.3879	C	0.0066	0.0093	0.478	0.0052	0.0383	0.446328
PhoneUse>ADHD	Both	rs117340335	G	0.0189	C	-0.0154	0.0123	0.209	-0.0165	0.0525	0.376633
PhoneUse>ADHD	Both	rs117341748	T	0.9801	C	0.0302	0.0138	0.0285	0.0184	0.0729	0.400295
PhoneUse>ADHD	Both	rs117348679	A	0.9762	G	-0.0529	0.0129	4.09e-05	0.0227	0.0558	0.341989
PhoneUse>ADHD	Both	rs117360132	G	0.8556	A	0.0257	0.0118	0.0292	0.0286	0.0488	0.279083
PhoneUse>ADHD	Both	rs11736107	G	0.3221	C	0.0119	0.0034	0.000414	0.002	0.0145	0.446394
PhoneUse>ADHD	Both	rs117476787	T	0.9843	C	0.0181	0.0088	0.0389	0.0121	0.0442	0.392
PhoneUse>ADHD	Both	rs117482265	C	0.0265	T	0.0239	0.0111	0.0306	-0.0029	0.0425	0.473122
PhoneUse>ADHD	Both	rs117484271	C	0.9675	A	-0.0219	0.0097	0.0235	-0.0105	0.0429	0.403215
PhoneUse>ADHD	Both	rs117555083	T	0.9876	G	0.0102	0.0118	0.387	0.0057	0.0474	0.452217
PhoneUse>ADHD	Both	rs11758874	G	0.9848	A	-0.01	0.004	0.0118	-0.0009	0.0167	0.478247
PhoneUse>ADHD	Both	rs117593707	A	0.7255	G	-0.0305	0.0101	0.00248	-0.0017	0.0546	0.487634
PhoneUse>ADHD	Both	rs117608449	A	0.0647	T	0.0152	0.0094	0.106	0.0258	0.0486	0.297482
PhoneUse>ADHD	Both	rs117615168	T	0.0206	A	-0.0492	0.013	0.000153	0.0264	0.0611	0.33307
PhoneUse>ADHD	Both	rs117627077	C	0.0404	A	-0.0119	0.0134	0.374	-0.0146	0.0502	0.38565
PhoneUse>ADHD	Both	rs11763519	G	0.1026	A	-0.0091	0.0033	0.00599	-0.0191	0.0145	0.0942675
PhoneUse>ADHD	Both	rs117635227	A	0.9632	C	0.0179	0.0099	0.0693	-0.0093	0.0462	0.419919
PhoneUse>ADHD	Both	rs11764159	T	0.9917	C	-0.0103	0.0045	0.0214	-0.0144	0.0183	0.215413
PhoneUse>ADHD	Both	rs117643996	G	0.1341	A	0.0052	0.0078	0.508	-0.0069	0.0334	0.41759
PhoneUse>ADHD	Both	rs1176758	A	0.929	G	0.0171	0.0032	1.3e-07	0.0067	0.0138	0.313954
PhoneUse>ADHD	Both	rs117679578	G	0.0584	T	-0.0349	0.0129	0.00688	-0.0039	0.0689	0.477631
PhoneUse>ADHD	Both	rs117687694	C	0.0586	G	0.0514	0.0123	2.99e-05	0.0008	0.0678	0.495404
PhoneUse>ADHD	Both	rs117687732	G	0.3997	C	-0.0354	0.0093	0.000145	-0.0073	0.0379	0.424126
PhoneUse>ADHD	Both	rs117699916	C	0.9275	T	-0.0093	0.0136	0.494	-0.008	0.0504	0.436679
PhoneUse>ADHD	Both	rs117703289	G	0.0243	A	0.023	0.0046	6.91e-07	0.0163	0.0196	0.202396
PhoneUse>ADHD	Both	rs117721765	C	0.0159	T	0.0339	0.0128	0.00827	0.0235	0.0684	0.365845
PhoneUse>ADHD	Both	rs11774808	G	0.3077	C	-0.0114	0.0033	0.00058	-0.0036	0.0138	0.398225
PhoneUse>ADHD	Both	rs117752462	C	0.8774	T	0.0419	0.0153	0.00619	-0.0026	0.06	0.482387
PhoneUse>ADHD	Both	rs117760632	C	0.2966	T	0.0283	0.0108	0.00894	-0.0058	0.0445	0.448358
PhoneUse>ADHD	Both	rs11776979	A	0.3511	G	-0.0046	0.0033	0.171	0.0053	0.014	0.352599
PhoneUse>ADHD	Both	rs117770748	A	0.0951	G	0.0078	0.0099	0.432	0.0164	0.0361	0.325077
PhoneUse>ADHD	Both	rs117804930	A	0.9235	G	-0.0085	0.0078	0.281	-0.0197	0.0389	0.306145
PhoneUse>ADHD	Both	rs117817158	T	0.3076	C	0.0325	0.01	0.00121	-0.0014	0.0502	0.488628
PhoneUse>ADHD	Both	rs117825553	C	0.2245	T	0.0299	0.0125	0.0172	-0.0026	0.063	0.483772
PhoneUse>ADHD	Both	rs11782801	T	0.1415	C	0.0078	0.0123	0.524	-0.0487	0.0486	0.158224
PhoneUse>ADHD	Both	rs117846587	C	0.2345	T	-0.0233	0.016	0.146	-0.0306	0.0648	0.318296
PhoneUse>ADHD	Both	rs117850036	G	0.4043	C	0.0197	0.0068	0.00368	-0.0186	0.0305	0.270662
PhoneUse>ADHD	Both	rs11786676	A	0.7326	G	-0.0099	0.0034	0.00353	-0.0143	0.0145	0.161491
PhoneUse>ADHD	Both	rs117872498	A	0.4242	G	-0.01	0.0097	0.302	-0.0056	0.0407	0.445673
PhoneUse>ADHD	Both	rs117891881	A	0.6157	G	0.0316	0.0098	0.00122	0.0238	0.045	0.298127
PhoneUse>ADHD	Both	rs117937315	C	0.172	A	0.0346	0.0092	0.000162	0.0131	0.0396	0.370666
PhoneUse>ADHD	Both	rs117961089	T	0.6115	C	0.0092	0.0091	0.312	-0.0204	0.0414	0.311002
PhoneUse>ADHD	Both	rs117963471	C	0.9057	T	0.0144	0.0096	0.132	-0.016	0.0405	0.346164
PhoneUse>ADHD	Both	rs118049408	A	0.8116	G	0.0473	0.012	7.99e-05	0.0268	0.0521	0.303524
PhoneUse>ADHD	Both	rs118054979	A	0.9349	G	-0.0318	0.0118	0.00686	-0.0087	0.0672	0.448321
PhoneUse>ADHD	Both	rs118058516	C	0.0561	T	-0.0144	0.0097	0.137	0.0491	0.0467	0.146659
PhoneUse>ADHD	Both	rs118098897	G	0.0867	A	0.0178	0.0147	0.226	-0.0057	0.0549	0.45841
PhoneUse>ADHD	Both	rs118107296	T	0.0575	A	-0.0371	0.0107	0.000518	0.0148	0.0458	0.373197
PhoneUse>ADHD	Both	rs11828022	A	0.6331	G	-0.0122	0.0066	0.0624	0.013	0.0276	0.319012
PhoneUse>ADHD	Both	rs11838772	G	0.0658	C	-0.0133	0.0124	0.284	0.0028	0.0491	0.477072
PhoneUse>ADHD	Both	rs11847923	T	0.2531	C	-0.0138	0.0044	0.00168	0.0001	0.0175	0.49703
PhoneUse>ADHD	Both	rs11856501	G	0.8912	T	-0.0131	0.0058	0.0229	-0.002	0.0253	0.467856
PhoneUse>ADHD	Both	rs11857333	T	0.9587	C	-0.0085	0.0034	0.0109	0.0036	0.0144	0.401221
PhoneUse>ADHD	Both	rs11869688	C	0.0719	T	-0.0091	0.0035	0.0086	-0.0048	0.015	0.373982
PhoneUse>ADHD	Both	rs11914364	G	0.0585	A	-0.0126	0.0036	0.000517	-0.004	0.0156	0.398954
PhoneUse>ADHD	Both	rs11914603	T	0.6265	G	0.0236	0.0123	0.056	-0.0152	0.0568	0.394513
PhoneUse>ADHD	Both	rs11930144	C	0.4894	T	-0.011	0.0034	0.00124	-0.0013	0.0145	0.465442
PhoneUse>ADHD	Both	rs11939914	G	0.9464	A	0.014	0.0032	1.46e-05	0.009	0.0137	0.25478
PhoneUse>ADHD	Both	rs11969025	C	0.0083	T	-0.0046	0.0036	0.194	-0.0012	0.0151	0.469093
PhoneUse>ADHD	Both	rs11985039	A	0.6638	G	0.0101	0.0033	0.00205	-0.005	0.0148	0.367932
PhoneUse>ADHD	Both	rs1198575	C	0.2037	T	-0.0204	0.0041	5.11e-07	-0.0182	0.0172	0.14559
PhoneUse>ADHD	Both	rs11989909	A	0.6576	G	0.0026	0.0032	0.429	-0.006	0.0137	0.331997
PhoneUse>ADHD	Both	rs12026028	T	0.6453	C	0.0293	0.0085	0.000586	-0.0128	0.0354	0.359177
PhoneUse>ADHD	Both	rs12033259	T	0.1371	G	-0.0067	0.0032	0.0399	-0.0028	0.0136	0.41777
PhoneUse>ADHD	Both	rs1203856	C	0.2818	G	-0.0064	0.004	0.106	0.0157	0.019	0.204615
PhoneUse>ADHD	Both	rs12042796	C	0.3928	T	0.0098	0.0036	0.00565	0.0192	0.0148	0.097828
PhoneUse>ADHD	Both	rs12043085	T	0.5081	C	0.0147	0.0041	0.000339	0.0032	0.0174	0.426707
PhoneUse>ADHD	Both	rs12044787	G	0.9127	A	0.0118	0.0044	0.00777	0.0078	0.0187	0.337951
PhoneUse>ADHD	Both	rs12047840	T	0.0796	A	-0.0129	0.0036	0.000326	0.0037	0.0149	0.401071
PhoneUse>ADHD	Both	rs12051630	A	0.5706	G	0.0121	0.0041	0.00295	0.0096	0.0166	0.282485
PhoneUse>ADHD	Both	rs12055153	T	0.9615	C	0.0105	0.0033	0.00132	-0.0097	0.0138	0.241436
PhoneUse>ADHD	Both	rs12061092	T	0.1288	A	-0.0119	0.0033	0.000293	-0.0132	0.0138	0.168564
PhoneUse>ADHD	Both	rs12076680	A	0.8755	G	-0.0143	0.0033	1.09e-05	-0.0052	0.0141	0.355816
PhoneUse>ADHD	Both	rs1207899	G	0.0139	C	0.0057	0.0074	0.443	-0.0301	0.0342	0.189771
PhoneUse>ADHD	Both	rs12100974	A	0.9867	G	0.0128	0.0032	7.37e-05	-0.0069	0.0139	0.309719
PhoneUse>ADHD	Both	rs12110288	C	0.0071	T	-0.0416	0.0117	0.000391	0.0195	0.0478	0.341646
PhoneUse>ADHD	Both	rs12111378	C	0.3689	T	-0.0127	0.0036	0.00038	0.0006	0.0149	0.484877
PhoneUse>ADHD	Both	rs12120668	C	0.0341	G	0.0082	0.0033	0.012	-0.0043	0.0139	0.377354
PhoneUse>ADHD	Both	rs12121085	T	0.5624	G	-0.01	0.0032	0.0019	0.0123	0.0137	0.184863
PhoneUse>ADHD	Both	rs12121494	A	0.8984	G	0.0097	0.0143	0.495	-0.029	0.0558	0.301847
PhoneUse>ADHD	Both	rs12122232	A	0.892	C	0.0151	0.0117	0.197	0.009	0.0465	0.423335
PhoneUse>ADHD	Both	rs12123821	T	0.8133	C	0.0067	0.0075	0.372	-0.0088	0.0381	0.408483
PhoneUse>ADHD	Both	rs12126506	A	0.7564	G	-0.0056	0.0034	0.0923	0.0175	0.014	0.105042
PhoneUse>ADHD	Both	rs12141853	A	0.9184	G	0.0162	0.004	5.66e-05	-0.0035	0.0181	0.422924
PhoneUse>ADHD	Both	rs12146087	G	0.4822	A	0.0128	0.0037	0.00057	-0.0095	0.0161	0.277358
PhoneUse>ADHD	Both	rs1214896	A	0.7942	G	-0.0121	0.0033	0.000278	-0.0085	0.0151	0.286464
PhoneUse>ADHD	Both	rs12152003	G	0.3842	A	0.0028	0.0032	0.388	-0.0056	0.0135	0.340278
PhoneUse>ADHD	Both	rs12153383	A	0.0183	G	-0.0359	0.0086	2.96e-05	0.0349	0.0344	0.155351
PhoneUse>ADHD	Both	rs1219652	G	0.1047	T	0.0103	0.0032	0.00151	0.0035	0.0136	0.399157
PhoneUse>ADHD	Both	rs12215345	C	0.0389	T	-0.022	0.005	9.17e-06	-0.0345	0.0218	0.0568433
PhoneUse>ADHD	Both	rs12257368	C	0.5404	T	-0.0106	0.0068	0.119	0.0105	0.0287	0.357684
PhoneUse>ADHD	Both	rs12270171	G	0.1108	A	0.0136	0.0033	3.41e-05	0.0105	0.0147	0.237312
PhoneUse>ADHD	Both	rs12290546	T	0.9713	C	0.0068	0.0035	0.049	0.0006	0.0149	0.483737
PhoneUse>ADHD	Both	rs12298267	G	0.1646	A	-0.0103	0.0056	0.0631	0.0014	0.0233	0.475511
PhoneUse>ADHD	Both	rs12300503	T	0.9665	G	-0.0157	0.0035	7.1e-06	-0.0037	0.0147	0.399754
PhoneUse>ADHD	Both	rs12321049	A	0.9409	C	0.0068	0.0037	0.0699	-0.0177	0.0182	0.165743
PhoneUse>ADHD	Both	rs12337593	G	0.1717	C	0.0117	0.0042	0.00497	0	0.0177	0.5
PhoneUse>ADHD	Both	rs12342715	T	0.7403	C	0.009	0.0033	0.00689	-0.0042	0.0147	0.388397
PhoneUse>ADHD	Both	rs12372640	G	0.1801	C	-0.0258	0.0076	0.000676	-0.0233	0.0324	0.235815
PhoneUse>ADHD	Both	rs12407488	A	0.1983	T	-0.0211	0.004	1.57e-07	0.0087	0.0166	0.300413
PhoneUse>ADHD	Both	rs12418253	G	0.1384	A	0.0049	0.0035	0.153	-0.0075	0.0152	0.311546
PhoneUse>ADHD	Both	rs12427676	G	0.2065	A	-0.0062	0.0032	0.0523	-0.014	0.0138	0.154676
PhoneUse>ADHD	Both	rs12438037	T	0.0408	C	-0.0107	0.0032	0.000984	0.0006	0.0144	0.483172
PhoneUse>ADHD	Both	rs12439928	C	0.0252	A	-0.0141	0.0034	3.39e-05	0.0033	0.0145	0.411154
PhoneUse>ADHD	Both	rs12441343	A	0.966	G	-0.0077	0.0033	0.0184	0.0079	0.0167	0.317058
PhoneUse>ADHD	Both	rs12444263	A	0.9633	G	0.0396	0.0105	0.000163	0.0525	0.0471	0.132476
PhoneUse>ADHD	Both	rs12450373	A	0.9814	G	0.0074	0.0046	0.102	-0.001	0.0215	0.480644
PhoneUse>ADHD	Both	rs12457911	T	0.5687	C	-0.0108	0.0057	0.0606	-0.0019	0.0278	0.473226
PhoneUse>ADHD	Both	rs12475154	G	0.9154	A	0.0035	0.0032	0.281	-0.0001	0.0137	0.496207
PhoneUse>ADHD	Both	rs12479786	C	0.2992	T	0.0164	0.0066	0.0136	0.0088	0.0288	0.380316
PhoneUse>ADHD	Both	rs12483171	G	0.0366	C	-0.0142	0.0057	0.0123	0.0051	0.0305	0.433282
PhoneUse>ADHD	Both	rs12487172	G	0.0495	A	-0.0082	0.0034	0.0152	0.0109	0.0144	0.22543
PhoneUse>ADHD	Both	rs12515541	T	0.9807	G	0.0105	0.0033	0.00127	0.004	0.014	0.3877
PhoneUse>ADHD	Both	rs12542618	A	0.1162	G	-0.0108	0.004	0.00621	-0.0029	0.0167	0.431843
PhoneUse>ADHD	Both	rs12552324	G	0.108	C	-0.0171	0.0046	0.000218	0.0045	0.0197	0.410213
PhoneUse>ADHD	Both	rs12582029	C	0.3053	T	-0.0097	0.0037	0.00824	0.0049	0.016	0.37949
PhoneUse>ADHD	Both	rs12587740	C	0.9703	T	-0.01	0.0032	0.00192	0.0019	0.0135	0.443723
PhoneUse>ADHD	Both	rs12595511	A	0.792	G	0.0238	0.0066	0.000338	0.0275	0.0289	0.170728
PhoneUse>ADHD	Both	rs12618743	T	0.3339	C	-0.0046	0.0045	0.305	-0.0047	0.0194	0.403618
PhoneUse>ADHD	Both	rs12632532	C	0.5983	A	-0.0114	0.0032	0.000388	-0.0142	0.0141	0.156925
PhoneUse>ADHD	Both	rs12635415	A	0.9876	G	-0.0105	0.0043	0.0152	-0.0041	0.0188	0.41401
PhoneUse>ADHD	Both	rs12637341	G	0.4885	T	-0.0125	0.0032	0.000117	-0.0003	0.0146	0.491697
PhoneUse>ADHD	Both	rs12648568	T	0.7839	C	-0.0078	0.0037	0.0361	0.0021	0.016	0.447117
PhoneUse>ADHD	Both	rs12658289	A	0.3311	T	0.0028	0.0043	0.524	0.0151	0.0184	0.205724
PhoneUse>ADHD	Both	rs12671975	T	0.0079	G	-0.015	0.0037	3.75e-05	0.0083	0.0178	0.321491
PhoneUse>ADHD	Both	rs12702861	T	0.3295	A	-0.0072	0.0036	0.0486	-0.0073	0.0153	0.316746
PhoneUse>ADHD	Both	rs12711809	G	0.0127	A	0.0115	0.0037	0.00174	0.0131	0.0165	0.214117
PhoneUse>ADHD	Both	rs1271813	A	0.972	G	-0.0089	0.0033	0.00669	0.0022	0.0141	0.438833
PhoneUse>ADHD	Both	rs127204	C	0.4553	A	0.0134	0.0033	4.03e-05	0.0103	0.0137	0.22625
PhoneUse>ADHD	Both	rs12720922	A	0.0924	G	-0.0172	0.0042	3.41e-05	0.0088	0.018	0.312958
PhoneUse>ADHD	Both	rs12725739	C	0.9786	T	0.0138	0.0094	0.142	0.0127	0.0444	0.387577
PhoneUse>ADHD	Both	rs12741461	A	0.7693	G	-0.0076	0.0051	0.134	-0.0046	0.0221	0.416752
PhoneUse>ADHD	Both	rs12777206	C	0.7455	T	-0.0067	0.0098	0.493	-0.0064	0.042	0.439185
PhoneUse>ADHD	Both	rs12806111	T	0.9093	C	-0.0102	0.0041	0.0125	-0.0013	0.0174	0.470111
PhoneUse>ADHD	Both	rs1286376	C	0.0416	T	0.0168	0.0114	0.142	0.0018	0.0524	0.48612
PhoneUse>ADHD	Both	rs12889282	A	0.4353	G	0.0137	0.0047	0.00338	-0.0202	0.0189	0.142134
PhoneUse>ADHD	Both	rs12889746	C	0.3926	T	-0.0159	0.0049	0.00112	0.0031	0.0207	0.439999
PhoneUse>ADHD	Both	rs12893921	T	0.047	C	0.013	0.0038	0.000637	-0.0069	0.0164	0.3369
PhoneUse>ADHD	Both	rs12911814	C	0.1156	A	-0.0273	0.007	9.46e-05	-0.0043	0.031	0.444841
PhoneUse>ADHD	Both	rs12914479	G	0.0255	C	0.0165	0.0035	1.79e-06	0.0118	0.0144	0.206043
PhoneUse>ADHD	Both	rs12918808	T	0.9795	C	-0.0117	0.0032	0.000247	0.0005	0.0137	0.484837
PhoneUse>ADHD	Both	rs1293512	T	0.5065	G	0.0315	0.0112	0.00479	0.0283	0.0479	0.277502
PhoneUse>ADHD	Both	rs1293951	T	0.0128	C	0.0117	0.0032	0.000276	-0.0031	0.0139	0.411057
PhoneUse>ADHD	Both	rs12947579	A	0.9667	G	-0.0131	0.0034	0.000146	0.0058	0.0147	0.347172
PhoneUse>ADHD	Both	rs12960324	C	0.9368	T	0.0169	0.0041	3.78e-05	0.0083	0.0191	0.331186
PhoneUse>ADHD	Both	rs12967389	T	0.9774	C	-0.0113	0.0152	0.455	-0.0274	0.0777	0.362362
PhoneUse>ADHD	Both	rs12968223	T	0.9555	C	0.0046	0.0037	0.218	-0.0024	0.0183	0.447178
PhoneUse>ADHD	Both	rs12970895	C	0.025	A	-0.0089	0.0033	0.00785	0.0003	0.0156	0.492223
PhoneUse>ADHD	Both	rs12973259	T	0.8769	G	-0.0074	0.0047	0.114	-0.0138	0.0239	0.282315
PhoneUse>ADHD	Both	rs12981974	C	0.0112	G	0.0143	0.0049	0.00385	-0.0253	0.0174	0.0731519
PhoneUse>ADHD	Both	rs13005167	A	0.0431	T	0.008	0.0038	0.0328	-0.0173	0.0181	0.169172
PhoneUse>ADHD	Both	rs13021201	A	0.263	G	-0.015	0.0075	0.0455	-0.0122	0.0347	0.363012
PhoneUse>ADHD	Both	rs13027475	C	0.8755	A	-0.0054	0.0042	0.197	0.0089	0.0178	0.308489
PhoneUse>ADHD	Both	rs13038314	C	0.3387	T	0.0148	0.0129	0.252	-0.0309	0.0582	0.297595
PhoneUse>ADHD	Both	rs13038810	G	0.338	A	0.0083	0.0032	0.00986	-0.0052	0.0148	0.363483
PhoneUse>ADHD	Both	rs13039359	T	0.2817	C	0.0054	0.0058	0.348	0.0093	0.0246	0.353435
PhoneUse>ADHD	Both	rs13056226	A	0.5761	G	-0.0145	0.0052	0.005	-0.0102	0.0233	0.331349
PhoneUse>ADHD	Both	rs13061940	C	0.2641	G	0.0117	0.0085	0.169	0.0054	0.0382	0.443506
PhoneUse>ADHD	Both	rs13062093	G	0.9771	T	0.023	0.0033	4.42e-12	0.0004	0.0138	0.488697
PhoneUse>ADHD	Both	rs13077639	G	0.6181	T	-0.0052	0.0035	0.135	-0.0023	0.0167	0.445229
PhoneUse>ADHD	Both	rs13079126	A	0.8108	G	0.0025	0.0037	0.501	0.0055	0.0154	0.360125
PhoneUse>ADHD	Both	rs13085216	G	0.8875	A	0.0104	0.0059	0.0752	0.0018	0.0288	0.474757
PhoneUse>ADHD	Both	rs13086279	A	0.6907	G	0.0057	0.0033	0.0843	0.0076	0.0139	0.29231
PhoneUse>ADHD	Both	rs13107960	A	0.9886	G	0.0135	0.0082	0.1	0.0407	0.0358	0.127835
PhoneUse>ADHD	Both	rs13120807	A	0.9725	G	-0.0133	0.0036	0.000204	0.0038	0.0179	0.415454
PhoneUse>ADHD	Both	rs13130846	T	0.9724	C	-0.019	0.0051	0.000184	-0.0034	0.0225	0.439393
PhoneUse>ADHD	Both	rs13132366	G	0.0151	A	-0.0069	0.0033	0.0345	-0.0003	0.0135	0.489738
PhoneUse>ADHD	Both	rs13137877	A	0.0192	T	0.0239	0.0102	0.0195	0.0272	0.0404	0.250142
PhoneUse>ADHD	Both	rs13142344	A	0.5311	G	0.0067	0.0032	0.0365	-0.0004	0.0146	0.488129
PhoneUse>ADHD	Both	rs13159307	A	0.0733	G	-0.0091	0.0032	0.00474	-0.0013	0.0143	0.462438
PhoneUse>ADHD	Both	rs13165361	A	0.9859	G	0.0043	0.005	0.386	0.0089	0.021	0.335073
PhoneUse>ADHD	Both	rs13187533	C	0.0755	T	-0.0169	0.0079	0.0326	-0.009	0.0412	0.413217
PhoneUse>ADHD	Both	rs13188584	T	0.2151	C	0.0122	0.0049	0.012	-0.0066	0.0233	0.389157
PhoneUse>ADHD	Both	rs13227746	A	0.2979	G	0.0202	0.0071	0.00445	0.0006	0.0312	0.492232
PhoneUse>ADHD	Both	rs1323235	A	0.3986	G	0.0134	0.0035	0.000134	0.0008	0.0146	0.478669
PhoneUse>ADHD	Both	rs13238707	C	0.0669	T	-0.0428	0.0132	0.00115	0.041	0.0509	0.210284
PhoneUse>ADHD	Both	rs13267011	C	0.2823	G	0.0088	0.0033	0.00753	-0.005	0.0144	0.365438
PhoneUse>ADHD	Both	rs1326796	T	0.6247	C	-0.0167	0.0053	0.00147	-0.0053	0.0221	0.404538
PhoneUse>ADHD	Both	rs13290007	T	0.7153	C	-0.0059	0.0035	0.0943	-0.0047	0.0149	0.376481
PhoneUse>ADHD	Both	rs13293794	G	0.2719	C	-0.0127	0.0034	0.000222	0.0044	0.0157	0.388893
PhoneUse>ADHD	Both	rs1332518	A	0.009	G	0.0076	0.0033	0.0199	-0.0026	0.0138	0.425141
PhoneUse>ADHD	Both	rs13330650	G	0.0172	C	-0.0047	0.0039	0.231	-0.0103	0.0172	0.274806
PhoneUse>ADHD	Both	rs1333904	T	0.9156	C	0.0115	0.0033	0.000436	0.0073	0.0138	0.298525
PhoneUse>ADHD	Both	rs13396680	T	0.0669	C	-0.0084	0.0054	0.122	0.0023	0.024	0.461826
PhoneUse>ADHD	Both	rs13400796	A	0.9498	C	-0.0215	0.008	0.00718	-0.0247	0.0342	0.234983
PhoneUse>ADHD	Both	rs13409347	T	0.9895	G	-0.0103	0.0032	0.00145	0.0054	0.0141	0.351224
PhoneUse>ADHD	Both	rs13411741	A	0.0255	G	-0.0181	0.0094	0.0538	0.008	0.0397	0.419819
PhoneUse>ADHD	Both	rs13422277	C	0.0176	T	0.0122	0.005	0.0143	0.0237	0.0233	0.15486
PhoneUse>ADHD	Both	rs1344	A	0.3205	G	-0.0097	0.0032	0.0026	-0.0093	0.0136	0.247212
PhoneUse>ADHD	Both	rs1348845	C	0.0172	T	-0.0161	0.0036	8.15e-06	-0.0085	0.0148	0.283602
PhoneUse>ADHD	Both	rs1355331	C	0.4291	T	0.0055	0.0039	0.154	0.0146	0.0168	0.191818
PhoneUse>ADHD	Both	rs1356186	G	0.0116	A	0.0048	0.0033	0.147	0.0026	0.0146	0.430373
PhoneUse>ADHD	Both	rs1375353	C	0.0353	T	-0.0023	0.0033	0.487	0.008	0.0141	0.284399
PhoneUse>ADHD	Both	rs137882758	C	0.0236	T	0.029	0.0077	0.000166	-0.0048	0.0313	0.438809
PhoneUse>ADHD	Both	rs137914636	T	0.7643	C	-0.0131	0.0135	0.335	0.0161	0.0499	0.373378
PhoneUse>ADHD	Both	rs1379311	T	0.9877	C	-0.0116	0.0134	0.389	-0.0173	0.0508	0.366827
PhoneUse>ADHD	Both	rs138022180	A	0.0284	T	-0.0232	0.0083	0.0054	0.0286	0.0349	0.206454
PhoneUse>ADHD	Both	rs138265860	T	0.8365	C	-0.03	0.0122	0.0138	0.0103	0.0566	0.427859
PhoneUse>ADHD	Both	rs138320780	C	0.4752	T	0.0449	0.0128	0.000432	-0.0257	0.0621	0.339691
PhoneUse>ADHD	Both	rs138343632	G	0.2751	A	-0.02	0.0136	0.142	0.0251	0.0574	0.330943
PhoneUse>ADHD	Both	rs138356240	G	0.0234	A	0.0341	0.0124	0.00608	0.0281	0.0555	0.306596
PhoneUse>ADHD	Both	rs138401236	A	0.8136	C	0.0144	0.0131	0.275	0.0239	0.0638	0.353794
PhoneUse>ADHD	Both	rs138403566	G	0.0116	T	0.0181	0.0106	0.0874	-0.0044	0.049	0.463991
PhoneUse>ADHD	Both	rs138566602	C	0.039	T	-0.0069	0.0097	0.482	-0.0195	0.0435	0.32699
PhoneUse>ADHD	Both	rs138742325	G	0.6236	A	0.014	0.0086	0.106	0.0096	0.0437	0.413069
PhoneUse>ADHD	Both	rs138864032	A	0.5224	G	0.0132	0.0089	0.138	0.0165	0.0355	0.321436
PhoneUse>ADHD	Both	rs138967674	T	0.733	G	-0.0283	0.0134	0.0348	-0.0239	0.069	0.364367
PhoneUse>ADHD	Both	rs138974856	A	0.7751	G	0.023	0.0117	0.0495	-0.0074	0.0539	0.445221
PhoneUse>ADHD	Both	rs139033665	T	0.7061	G	-0.0555	0.0207	0.00744	-0.0219	0.0676	0.372794
PhoneUse>ADHD	Both	rs139078621	A	0.5243	G	0.0119	0.0034	0.000389	0.0048	0.0141	0.366237
PhoneUse>ADHD	Both	rs139173129	T	0.0828	C	-0.0147	0.0106	0.166	0.0212	0.0483	0.330067
PhoneUse>ADHD	Both	rs139195350	C	0.1036	T	0.0227	0.0129	0.0783	0.0152	0.0517	0.38469
PhoneUse>ADHD	Both	rs139347529	T	0.7576	C	-0.0301	0.0122	0.0134	-0.0091	0.0557	0.434972
PhoneUse>ADHD	Both	rs139506752	A	0.8617	C	-0.0205	0.0185	0.268	0.027	0.0707	0.35119
PhoneUse>ADHD	Both	rs139511444	T	0.6431	C	0.0102	0.007	0.145	0.0083	0.0299	0.390145
PhoneUse>ADHD	Both	rs139539262	A	0.8508	G	-0.0219	0.0097	0.0236	0.01	0.044	0.410192
PhoneUse>ADHD	Both	rs139550202	T	0.8751	C	-0.0122	0.0112	0.275	0.017	0.0617	0.391586
PhoneUse>ADHD	Both	rs139554204	T	0.1435	C	0.053	0.0157	0.000728	0.0243	0.0636	0.351341
PhoneUse>ADHD	Both	rs139585323	C	0.2897	T	0.0067	0.005	0.183	-0.005	0.0216	0.408543
PhoneUse>ADHD	Both	rs139623948	A	0.0194	T	-0.0508	0.0129	8.55e-05	-0.0272	0.0544	0.308335
PhoneUse>ADHD	Both	rs139662714	A	0.5993	G	-0.0302	0.0157	0.0537	-0.028	0.0735	0.351778
PhoneUse>ADHD	Both	rs139723859	T	0.9864	C	-0.0186	0.012	0.119	0.0057	0.0542	0.458189
PhoneUse>ADHD	Both	rs139732165	A	0.982	G	-0.0224	0.0058	0.000112	-0.0188	0.027	0.24257
PhoneUse>ADHD	Both	rs139811449	T	0.9726	C	0.0303	0.0101	0.00258	0.0042	0.0477	0.465161
PhoneUse>ADHD	Both	rs139869204	C	0.3119	A	0.0333	0.0088	0.000148	0.0192	0.0343	0.287849
PhoneUse>ADHD	Both	rs139882264	C	0.0237	G	0.011	0.01	0.271	-0.0235	0.0444	0.298696
PhoneUse>ADHD	Both	rs1399289	C	0.298	T	0.0243	0.0081	0.00256	0.0096	0.0369	0.397844
PhoneUse>ADHD	Both	rs139943147	A	0.9448	G	0.0339	0.015	0.0244	-0.0074	0.0665	0.455552
PhoneUse>ADHD	Both	rs140010346	A	0.6304	G	0.0454	0.0114	6.44e-05	0.0136	0.0513	0.395529
PhoneUse>ADHD	Both	rs140019583	T	0.751	C	0.0275	0.0127	0.0303	-0.0067	0.0618	0.456632
PhoneUse>ADHD	Both	rs140037162	G	0.0186	A	0.0326	0.0141	0.0205	-0.0217	0.0614	0.362052
PhoneUse>ADHD	Both	rs140119109	T	0.9599	C	-0.0232	0.0088	0.0086	0.0217	0.0366	0.276495
PhoneUse>ADHD	Both	rs140185618	A	0.0246	G	0.0105	0.0148	0.476	-0.0169	0.0768	0.413159
PhoneUse>ADHD	Both	rs140199575	C	0.2467	T	0.0109	0.0108	0.314	-0.0096	0.044	0.413647
PhoneUse>ADHD	Both	rs140242038	T	0.2372	C	0.0472	0.0153	0.00204	0.0287	0.0613	0.32003
PhoneUse>ADHD	Both	rs140250291	T	0.8849	G	-0.0225	0.0072	0.00183	-0.005	0.0343	0.442136
PhoneUse>ADHD	Both	rs140353864	T	0.566	C	-0.0273	0.0108	0.0117	0.0158	0.0467	0.36783
PhoneUse>ADHD	Both	rs140646160	A	0.2419	G	-0.0125	0.0137	0.362	-0.0122	0.065	0.425803
PhoneUse>ADHD	Both	rs140754546	A	0.7485	G	0.0254	0.0106	0.0167	0.0088	0.0503	0.430424
PhoneUse>ADHD	Both	rs140985061	T	0.9948	C	0.0285	0.0172	0.0971	0.0517	0.0598	0.19373
PhoneUse>ADHD	Both	rs140993238	C	0.334	T	0.0338	0.0121	0.00519	0.0404	0.0552	0.231932
PhoneUse>ADHD	Both	rs141071976	T	0.9862	C	0.0086	0.0051	0.0894	0.007	0.0208	0.367603
PhoneUse>ADHD	Both	rs141120064	A	0.9817	G	-0.0389	0.0138	0.0048	0.008	0.0576	0.444539
PhoneUse>ADHD	Both	rs141277196	A	0.0154	G	-0.0167	0.0084	0.0475	-0.0037	0.042	0.464997
PhoneUse>ADHD	Both	rs141291419	T	0.2382	A	0.0265	0.0152	0.0805	0.0225	0.0722	0.377667
PhoneUse>ADHD	Both	rs141314366	A	0.5317	G	0.0449	0.0204	0.0275	-0.0319	0.0764	0.338052
PhoneUse>ADHD	Both	rs141343484	A	0.0326	T	-0.0278	0.0141	0.0482	0.0241	0.0746	0.373095
PhoneUse>ADHD	Both	rs1414731	C	0.9791	T	-0.0088	0.0052	0.0909	-0.0063	0.0217	0.385046
PhoneUse>ADHD	Both	rs141509244	A	0.8645	G	0.0209	0.0075	0.00567	-0.0023	0.0355	0.474621
PhoneUse>ADHD	Both	rs141675909	A	0.7996	G	-0.0196	0.0115	0.0877	-0.0225	0.0533	0.33649
PhoneUse>ADHD	Both	rs141691312	A	0.9589	C	-0.0137	0.0125	0.271	-0.001	0.0553	0.492786
PhoneUse>ADHD	Both	rs141776598	T	0.974	C	0.0166	0.0172	0.334	-0.0367	0.0699	0.299574
PhoneUse>ADHD	Both	rs141817493	T	0.0392	C	-0.0293	0.0162	0.0711	-0.0301	0.0631	0.316938
PhoneUse>ADHD	Both	rs1418767	G	0.1623	A	-0.0395	0.009	1.21e-05	-0.0222	0.0395	0.286752
PhoneUse>ADHD	Both	rs141897644	T	0.9758	C	-0.031	0.0094	0.00101	-0.0271	0.0471	0.282198
PhoneUse>ADHD	Both	rs142013914	C	0.5665	T	0.0157	0.013	0.226	-0.0129	0.0541	0.405764
PhoneUse>ADHD	Both	rs142082376	A	0.5462	G	0.0344	0.0143	0.0164	0.0158	0.0684	0.408614
PhoneUse>ADHD	Both	rs142240698	C	0.0289	T	0.0399	0.013	0.00215	-0.0006	0.0594	0.495919
PhoneUse>ADHD	Both	rs142248975	C	0.2502	T	-0.0142	0.0129	0.274	-0.0117	0.0642	0.427532
PhoneUse>ADHD	Both	rs142293296	T	0.6024	C	-0.0623	0.0167	0.000197	0.0473	0.0569	0.202722
PhoneUse>ADHD	Both	rs142329265	T	0.0962	C	-0.0233	0.0078	0.00288	-0.0023	0.0362	0.475111
PhoneUse>ADHD	Both	rs142442487	T	0.9579	C	-0.021	0.0082	0.0102	-0.0101	0.0348	0.386102
PhoneUse>ADHD	Both	rs142447851	A	0.9743	G	0.0173	0.0107	0.105	0.0176	0.047	0.353757
PhoneUse>ADHD	Both	rs142581848	A	0.9052	G	0.0577	0.0164	0.000426	-0.0358	0.0701	0.304631
PhoneUse>ADHD	Both	rs142614844	A	0.694	G	-0.0143	0.0146	0.326	-0.0439	0.0633	0.244163
PhoneUse>ADHD	Both	rs142932197	T	0.0711	A	-0.0081	0.0036	0.0248	-0.02	0.0156	0.0996726
PhoneUse>ADHD	Both	rs142998845	A	0.0301	G	0.0723	0.016	6.19e-06	-0.015	0.0707	0.416087
PhoneUse>ADHD	Both	rs143027911	G	0.1191	C	0.014	0.0061	0.0204	0.0212	0.0252	0.200162
PhoneUse>ADHD	Both	rs143063337	C	0.1892	T	-0.0127	0.016	0.427	-0.0524	0.0692	0.224368
PhoneUse>ADHD	Both	rs143074818	C	0.3232	G	0.0149	0.0109	0.172	-0.0195	0.0534	0.357794
PhoneUse>ADHD	Both	rs1430831	G	0.4534	A	0.0063	0.0032	0.0512	-0.0048	0.0136	0.361518
PhoneUse>ADHD	Both	rs143083766	T	0.2193	C	-0.0142	0.0096	0.137	-0.002	0.0559	0.485433
PhoneUse>ADHD	Both	rs143255283	C	0.3381	T	-0.0309	0.0075	4.1e-05	-0.0092	0.0329	0.389778
PhoneUse>ADHD	Both	rs143257071	G	0.0148	A	0.0341	0.0111	0.0021	0.02	0.0474	0.336385
PhoneUse>ADHD	Both	rs143281378	T	0.0301	A	0.0218	0.0152	0.153	-0.051	0.0619	0.20506
PhoneUse>ADHD	Both	rs143404186	C	0.4488	T	-0.0242	0.0111	0.0292	-0.0003	0.046	0.497741
PhoneUse>ADHD	Both	rs143502374	A	0.8607	G	-0.0205	0.0088	0.0199	-0.0199	0.0327	0.271488
PhoneUse>ADHD	Both	rs143633968	G	0.084	A	0.0215	0.0142	0.13	0.0605	0.0584	0.150128
PhoneUse>ADHD	Both	rs143776622	C	0.3001	A	-0.0176	0.0132	0.184	0.011	0.0516	0.41536
PhoneUse>ADHD	Both	rs143806012	T	0.9739	G	-0.0167	0.0116	0.15	0.0238	0.0544	0.331178
PhoneUse>ADHD	Both	rs143898647	A	0.017	T	0.0173	0.0111	0.12	-0.036	0.0564	0.261376
PhoneUse>ADHD	Both	rs144172091	A	0.972	G	0.011	0.0109	0.311	0.0056	0.0499	0.455656
PhoneUse>ADHD	Both	rs144190019	C	0.0505	G	-0.0363	0.0103	0.000433	-0.0519	0.0523	0.160312
PhoneUse>ADHD	Both	rs144249566	C	0.9659	T	0.0265	0.0154	0.0846	-0.0025	0.0672	0.485042
PhoneUse>ADHD	Both	rs144257486	T	0.9902	C	0.0228	0.0075	0.00246	-0.0188	0.0322	0.279589
PhoneUse>ADHD	Both	rs144371305	A	0.5225	G	-0.0085	0.0123	0.493	0.0384	0.0575	0.252158
PhoneUse>ADHD	Both	rs144376274	C	0.0372	T	-0.0327	0.0131	0.0124	-0.0075	0.059	0.449336
PhoneUse>ADHD	Both	rs144411096	G	0.0524	A	0.0191	0.0042	5.35e-06	0.0053	0.0203	0.396259
PhoneUse>ADHD	Both	rs144616886	C	0.047	G	-0.0639	0.0147	1.48e-05	-0.0014	0.0704	0.492113
PhoneUse>ADHD	Both	rs144623247	T	0.9707	C	-0.0249	0.0093	0.00764	0.0021	0.0354	0.476042
PhoneUse>ADHD	Both	rs144755278	T	0.9773	G	-0.0227	0.012	0.0578	-0.0077	0.0435	0.429884
PhoneUse>ADHD	Both	rs144793030	G	0.1684	C	-0.0279	0.0114	0.0149	-0.0033	0.0403	0.467358
PhoneUse>ADHD	Both	rs144805094	A	0.7187	G	0.0246	0.0154	0.111	-0.019	0.0659	0.386436
PhoneUse>ADHD	Both	rs145017864	A	0.8503	G	0.0284	0.0137	0.0385	-0.0018	0.056	0.487012
PhoneUse>ADHD	Both	rs145037728	A	0.0272	T	-0.0142	0.0109	0.195	0.0053	0.0464	0.454561
PhoneUse>ADHD	Both	rs145128442	A	0.8156	G	-0.0271	0.0114	0.0176	0.0198	0.0431	0.322928
PhoneUse>ADHD	Both	rs145227894	G	0.0748	A	-0.038	0.0144	0.0083	0.0145	0.0585	0.402376
PhoneUse>ADHD	Both	rs145458467	G	0.0182	T	-0.0116	0.0173	0.505	-0.0506	0.0681	0.228939
PhoneUse>ADHD	Both	rs145516573	A	0.0067	T	-0.0144	0.0123	0.244	0.0331	0.0568	0.28007
PhoneUse>ADHD	Both	rs145556366	G	0.8871	A	0.0208	0.0079	0.00837	0.0205	0.0372	0.291195
PhoneUse>ADHD	Both	rs145604131	T	0.6762	G	-0.0269	0.0082	0.00101	-0.0156	0.0356	0.330266
PhoneUse>ADHD	Both	rs145765582	G	0.0132	C	0.0315	0.0112	0.00477	-0.0212	0.0492	0.333321
PhoneUse>ADHD	Both	rs145909328	T	0.9616	C	0.03	0.0088	0.000692	-0.012	0.0385	0.377783
PhoneUse>ADHD	Both	rs146094316	T	0.6057	C	0.0232	0.0075	0.00203	0.0095	0.0339	0.389531
PhoneUse>ADHD	Both	rs146166291	G	0.9682	A	-0.0178	0.0097	0.067	-0.0133	0.0377	0.362243
PhoneUse>ADHD	Both	rs146278099	A	0.893	G	0.0074	0.0099	0.454	-0.0119	0.0419	0.388197
PhoneUse>ADHD	Both	rs146386219	T	0.9808	C	-0.0121	0.0093	0.193	-0.0067	0.0448	0.440671
PhoneUse>ADHD	Both	rs146451840	A	0.8719	G	-0.0362	0.0106	0.000638	0.0011	0.0432	0.489987
PhoneUse>ADHD	Both	rs146471057	T	0.6469	C	0.0192	0.0104	0.065	-0.0102	0.0452	0.410321
PhoneUse>ADHD	Both	rs146570300	C	0.206	G	0.0351	0.0082	1.7e-05	-0.0008	0.0356	0.491233
PhoneUse>ADHD	Both	rs146666940	A	0.0218	C	-0.0201	0.0085	0.018	0.035	0.0384	0.180991
PhoneUse>ADHD	Both	rs146703178	G	0.9452	A	-0.0293	0.0138	0.0335	0.0217	0.0635	0.366434
PhoneUse>ADHD	Both	rs146746193	T	0.5336	C	-0.0119	0.0076	0.116	-0.0116	0.0317	0.35677
PhoneUse>ADHD	Both	rs146887202	T	0.9723	C	-0.0244	0.0137	0.074	0.0254	0.0632	0.343593
PhoneUse>ADHD	Both	rs146900825	T	0.2456	C	-0.0197	0.0153	0.196	-0.0006	0.0608	0.496008
PhoneUse>ADHD	Both	rs146940053	C	0.2206	T	-0.0058	0.0085	0.496	-0.0003	0.0455	0.497716
PhoneUse>ADHD	Both	rs146942740	T	0.9674	G	0.0209	0.0104	0.0443	-0.0052	0.0492	0.457815
PhoneUse>ADHD	Both	rs146949081	T	0.219	C	-0.0141	0.0121	0.243	-0.0417	0.0577	0.234733
PhoneUse>ADHD	Both	rs146973928	A	0.9564	G	-0.0153	0.0097	0.112	0.0112	0.0432	0.397281
PhoneUse>ADHD	Both	rs147014527	G	0.3923	C	-0.038	0.011	0.000547	-0.0118	0.0422	0.390165
PhoneUse>ADHD	Both	rs147054744	T	0.6398	C	0.0415	0.013	0.00141	0.0437	0.0564	0.219283
PhoneUse>ADHD	Both	rs147062106	G	0.1069	A	-0.0081	0.0115	0.485	-0.0061	0.046	0.447417
PhoneUse>ADHD	Both	rs147127934	A	0.9825	G	-0.0136	0.0158	0.389	-0.0039	0.0603	0.474158
PhoneUse>ADHD	Both	rs147319422	C	0.2559	A	0.0248	0.0147	0.0915	-0.0598	0.064	0.175048
PhoneUse>ADHD	Both	rs147354693	A	0.0391	G	-0.0339	0.0114	0.00305	0.012	0.0548	0.413112
PhoneUse>ADHD	Both	rs147363922	A	0.6119	G	-0.0146	0.0107	0.174	0.0109	0.0506	0.415034
PhoneUse>ADHD	Both	rs147433043	T	0.0125	C	-0.013	0.015	0.387	-0.0192	0.0768	0.401309
PhoneUse>ADHD	Both	rs147529111	C	0.6649	A	0.0102	0.0152	0.499	0.0297	0.0575	0.302719
PhoneUse>ADHD	Both	rs147549320	C	0.2929	T	-0.0097	0.0132	0.462	-0.0112	0.0589	0.42486
PhoneUse>ADHD	Both	rs147550705	C	0.0282	T	0.0424	0.0127	0.000848	0.0383	0.0505	0.224079
PhoneUse>ADHD	Both	rs147565885	G	0.0057	A	0.0092	0.0125	0.46	0.0158	0.0557	0.388573
PhoneUse>ADHD	Both	rs147579347	A	0.9792	C	-0.0127	0.0121	0.296	-0.0173	0.0594	0.385262
PhoneUse>ADHD	Both	rs147609471	A	0.7094	G	0.0303	0.0122	0.0128	0.0306	0.06	0.305169
PhoneUse>ADHD	Both	rs147635895	A	0.9675	G	-0.0081	0.0103	0.433	-0.0318	0.0453	0.241105
PhoneUse>ADHD	Both	rs147920529	C	0.0191	T	-0.0314	0.0104	0.00248	0.0013	0.0433	0.48798
PhoneUse>ADHD	Both	rs147929195	C	0.0212	T	0.0127	0.0097	0.19	0.0231	0.0515	0.326559
PhoneUse>ADHD	Both	rs1480197	C	0.0612	T	-0.0197	0.0059	0.000807	0.0107	0.0252	0.335799
PhoneUse>ADHD	Both	rs148074696	C	0.2478	G	0.0051	0.0062	0.415	0.0106	0.0293	0.359339
PhoneUse>ADHD	Both	rs148238385	A	0.5098	G	-0.0223	0.0093	0.0161	-0.0236	0.0395	0.275256
PhoneUse>ADHD	Both	rs148370156	C	0.0158	G	0.0197	0.0152	0.196	0.0218	0.0605	0.359013
PhoneUse>ADHD	Both	rs1484166	G	0.2645	A	0.0063	0.0036	0.0761	-0.0067	0.0151	0.327879
PhoneUse>ADHD	Both	rs148653159	A	0.0216	T	-0.0231	0.0099	0.0196	-0.0235	0.0465	0.306683
PhoneUse>ADHD	Both	rs148685672	A	0.0838	G	-0.0084	0.0072	0.239	0.0009	0.0336	0.489698
PhoneUse>ADHD	Both	rs148708219	T	0.5264	G	0.0184	0.0102	0.0712	-0.0126	0.0439	0.387111
PhoneUse>ADHD	Both	rs148733561	C	0.9422	T	0.0276	0.0092	0.00264	-0.0029	0.0444	0.47427
PhoneUse>ADHD	Both	rs148755331	A	0.0572	C	0.0266	0.0157	0.0912	-0.0369	0.0679	0.293545
PhoneUse>ADHD	Both	rs148874568	A	0.9107	G	0.0124	0.0064	0.0508	-0.0054	0.0288	0.425257
PhoneUse>ADHD	Both	rs148912341	C	0.4013	A	0.0059	0.0083	0.479	0.0039	0.0393	0.460386
PhoneUse>ADHD	Both	rs148947575	T	0.5177	C	0.0319	0.0195	0.103	0.0313	0.0745	0.337137
PhoneUse>ADHD	Both	rs1491380	G	0.5884	A	0.0109	0.0033	0.00096	0.0116	0.014	0.204635
PhoneUse>ADHD	Both	rs149193029	A	0.1702	G	0.024	0.0115	0.0373	0.0163	0.055	0.383579
PhoneUse>ADHD	Both	rs149219316	T	0.9892	C	-0.0109	0.0102	0.284	0.0169	0.0447	0.352724
PhoneUse>ADHD	Both	rs149252163	T	0.718	C	-0.0306	0.0122	0.0124	-0.0023	0.057	0.483882
PhoneUse>ADHD	Both	rs149420131	A	0.7442	G	-0.0204	0.0125	0.103	-0.0316	0.05	0.263869
PhoneUse>ADHD	Both	rs149420299	C	0.0511	A	-0.034	0.0132	0.0103	0.0462	0.0492	0.173599
PhoneUse>ADHD	Both	rs149437918	A	0.0132	G	-0.0146	0.0138	0.29	-0.0504	0.06	0.200567
PhoneUse>ADHD	Both	rs149518348	A	0.6887	G	0.0149	0.0118	0.207	-0.0005	0.0466	0.495908
PhoneUse>ADHD	Both	rs149646632	G	0.0127	A	-0.0276	0.0121	0.0228	0.0112	0.0596	0.425145
PhoneUse>ADHD	Both	rs149652724	A	0.7614	G	0.0168	0.0154	0.273	-0.0352	0.0712	0.310619
PhoneUse>ADHD	Both	rs149913902	A	0.9889	G	-0.0163	0.0062	0.0091	-0.0234	0.0289	0.20899
PhoneUse>ADHD	Both	rs149933013	G	0.2992	A	0.0151	0.0081	0.0627	0.0045	0.0387	0.453977
PhoneUse>ADHD	Both	rs150050979	T	0.9879	G	-0.0325	0.0111	0.00329	-0.0495	0.0501	0.161529
PhoneUse>ADHD	Both	rs150066	G	0.3108	A	-0.0125	0.0033	0.000145	0.0029	0.014	0.417647
PhoneUse>ADHD	Both	rs150259525	A	0.8844	G	0.0095	0.0086	0.269	0.002	0.0355	0.478049
PhoneUse>ADHD	Both	rs150335897	A	0.1301	G	0.0299	0.0121	0.0137	-0.0191	0.0564	0.367364
PhoneUse>ADHD	Both	rs150390455	G	0.1478	A	-0.0317	0.0144	0.0275	-0.0164	0.07	0.407299
PhoneUse>ADHD	Both	rs150473010	A	0.5774	G	-0.0216	0.0106	0.0407	0.0205	0.0502	0.341517
PhoneUse>ADHD	Both	rs150581297	A	0.9505	G	0.0272	0.0094	0.00373	0.0002	0.0478	0.498188
PhoneUse>ADHD	Both	rs150601096	A	0.9919	C	0.0315	0.0115	0.00617	-0.0192	0.0487	0.346411
PhoneUse>ADHD	Both	rs150762244	T	0.6359	C	0.0493	0.015	0.000977	-0.0464	0.0776	0.275025
PhoneUse>ADHD	Both	rs150764060	G	0.0199	T	-0.0165	0.0097	0.087	0.0288	0.043	0.251549
PhoneUse>ADHD	Both	rs150778851	G	0.1553	A	-0.0128	0.0107	0.232	0.0107	0.0451	0.405989
PhoneUse>ADHD	Both	rs150836635	T	0.9227	G	0.0272	0.0126	0.0309	0.0099	0.0537	0.426858
PhoneUse>ADHD	Both	rs150894436	A	0.9795	G	-0.007	0.0093	0.454	-0.023	0.0436	0.298775
PhoneUse>ADHD	Both	rs1509192	T	0.7312	C	0.0072	0.0042	0.0892	-0.0188	0.0185	0.154676
PhoneUse>ADHD	Both	rs150941294	G	0.0186	C	-0.0341	0.0203	0.0928	-0.0066	0.0702	0.462289
PhoneUse>ADHD	Both	rs150942848	A	0.0179	G	-0.0132	0.014	0.348	-0.061	0.072	0.198357
PhoneUse>ADHD	Both	rs150980570	A	0.9438	G	0.0341	0.0096	0.00035	-0.0273	0.0443	0.268745
PhoneUse>ADHD	Both	rs151029045	C	0.9705	A	0.0161	0.0128	0.206	0.0317	0.0646	0.311794
PhoneUse>ADHD	Both	rs151083387	T	0.1706	C	-0.0236	0.0052	6.6e-06	-0.0104	0.0231	0.326572
PhoneUse>ADHD	Both	rs151172909	A	0.7649	G	0.0275	0.015	0.066	-0.0542	0.0643	0.199457
PhoneUse>ADHD	Both	rs151312341	G	0.0628	A	0.0518	0.0176	0.00319	0.0572	0.0579	0.161437
PhoneUse>ADHD	Both	rs1517467	T	0.0306	C	-0.0066	0.0033	0.0434	-0.011	0.0143	0.220235
PhoneUse>ADHD	Both	rs1525758	A	0.9691	G	0.0122	0.0046	0.00749	0.0247	0.0201	0.109457
PhoneUse>ADHD	Both	rs1529008	C	0.7966	T	-0.0116	0.0041	0.00515	0.0074	0.0186	0.345675
PhoneUse>ADHD	Both	rs1529617	A	0.0437	T	0.0084	0.0033	0.0105	-0.0082	0.014	0.278864
PhoneUse>ADHD	Both	rs1544535	G	0.975	A	0.0038	0.0034	0.272	-0.0137	0.0146	0.174388
PhoneUse>ADHD	Both	rs1546060	C	0.5904	A	-0.0065	0.0033	0.0466	-0.0063	0.0138	0.322916
PhoneUse>ADHD	Both	rs156653	C	0.425	T	-0.0025	0.0036	0.489	-0.0066	0.0161	0.341931
PhoneUse>ADHD	Both	rs156667	A	0.975	G	-0.0115	0.0044	0.00824	0.0017	0.0185	0.464433
PhoneUse>ADHD	Both	rs1569196	T	0.0648	C	-0.007	0.0039	0.0771	-0.0061	0.0165	0.356278
PhoneUse>ADHD	Both	rs1570582	A	0.9444	C	-0.0287	0.0075	0.000121	-0.0118	0.0316	0.354759
PhoneUse>ADHD	Both	rs1570619	T	0.9553	C	0.0115	0.0034	0.000806	-0.0014	0.0147	0.46122
PhoneUse>ADHD	Both	rs1590946	G	0.1885	A	-0.012	0.0034	0.000416	-0.0063	0.0143	0.328705
PhoneUse>ADHD	Both	rs1605379	T	0.9845	G	-0.0101	0.0039	0.00905	-0.0073	0.0161	0.32422
PhoneUse>ADHD	Both	rs1617849	C	0.7181	T	0.0081	0.0042	0.056	0.0015	0.0194	0.469702
PhoneUse>ADHD	Both	rs1618055	A	0.0626	G	0.0123	0.0039	0.00139	0.003	0.0165	0.426957
PhoneUse>ADHD	Both	rs161907	T	0.977	C	-0.0128	0.0033	0.000102	-0.0091	0.014	0.258414
PhoneUse>ADHD	Both	rs1643465	T	0.0702	G	0.0154	0.0038	5.75e-05	0.0082	0.0156	0.300334
PhoneUse>ADHD	Both	rs164605	G	0.0166	C	-0.0063	0.0034	0.0658	-0.0097	0.0167	0.28013
PhoneUse>ADHD	Both	rs1658057	T	0.9845	C	0.0115	0.0039	0.00318	-0.0049	0.0164	0.383364
PhoneUse>ADHD	Both	rs166462	T	0.6096	G	0.0109	0.0035	0.00196	0.0094	0.0171	0.290751
PhoneUse>ADHD	Both	rs1665581	T	0.8287	G	0.0069	0.0032	0.033	0.0092	0.0136	0.24917
PhoneUse>ADHD	Both	rs1678384	A	0.9662	G	0.0107	0.0032	0.000873	-0.0075	0.0135	0.290054
PhoneUse>ADHD	Both	rs16829911	A	0.5059	G	-0.0103	0.0042	0.0145	0.002	0.0179	0.454616
PhoneUse>ADHD	Both	rs16846044	G	0.0169	A	0.0116	0.0049	0.0168	0.0018	0.0211	0.466387
PhoneUse>ADHD	Both	rs16852809	G	0.1378	T	0.0164	0.0087	0.0593	-0.004	0.0376	0.457698
PhoneUse>ADHD	Both	rs16854785	C	0.8603	T	0.009	0.0097	0.355	0.016	0.0429	0.354358
PhoneUse>ADHD	Both	rs16866850	C	0.4597	T	-0.0378	0.0154	0.0139	-0.0012	0.0659	0.492649
PhoneUse>ADHD	Both	rs16873030	C	0.6601	T	-0.0195	0.0077	0.0118	0.0289	0.0328	0.189282
PhoneUse>ADHD	Both	rs16892129	G	0.8977	A	0.0159	0.0091	0.0821	0.0202	0.0438	0.322731
PhoneUse>ADHD	Both	rs16901166	G	0.026	A	0.0259	0.0068	0.000145	0.0074	0.0279	0.395078
PhoneUse>ADHD	Both	rs16907217	G	0.8324	A	-0.0199	0.0097	0.0407	-0.0274	0.0496	0.290312
PhoneUse>ADHD	Both	rs16910343	T	0.9722	C	-0.0223	0.0055	5.24e-05	-0.0069	0.0269	0.398098
PhoneUse>ADHD	Both	rs16916974	C	0.0411	A	0.0093	0.0089	0.296	0.0156	0.034	0.322814
PhoneUse>ADHD	Both	rs16946952	C	0.9554	T	0.0202	0.0061	0.000911	0.0037	0.0265	0.444632
PhoneUse>ADHD	Both	rs16952206	T	0.9775	G	-0.0143	0.0102	0.162	-0.0227	0.0438	0.302013
PhoneUse>ADHD	Both	rs16980823	G	0.3946	A	-0.0101	0.0048	0.0338	0.0073	0.0195	0.354982
PhoneUse>ADHD	Both	rs16982292	T	0.0338	G	0.0082	0.0037	0.0283	0.0056	0.0158	0.362505
PhoneUse>ADHD	Both	rs16990230	C	0.1183	T	-0.0123	0.0039	0.00162	-0.0067	0.0164	0.341698
PhoneUse>ADHD	Both	rs17015335	G	0.0309	A	0.0157	0.0033	2.47e-06	0.0177	0.0141	0.104428
PhoneUse>ADHD	Both	rs17039656	T	0.9171	C	0.0126	0.0044	0.00442	0.0094	0.019	0.31079
PhoneUse>ADHD	Both	rs17042774	C	0.0312	T	0.0285	0.0094	0.00237	0.0228	0.0384	0.276717
PhoneUse>ADHD	Both	rs17043258	G	0.0513	A	-0.0252	0.0101	0.0125	0.0031	0.039	0.468067
PhoneUse>ADHD	Both	rs1705454	A	0.7017	G	-0.0116	0.0034	0.00067	-0.0039	0.0143	0.393473
PhoneUse>ADHD	Both	rs17082546	G	0.9815	T	-0.0171	0.0124	0.169	-0.0284	0.0484	0.278956
PhoneUse>ADHD	Both	rs17093558	C	0.0494	T	-0.0091	0.0037	0.0138	-0.0114	0.0155	0.231413
PhoneUse>ADHD	Both	rs17108436	C	0.9155	T	-0.0246	0.0064	0.000121	-0.0007	0.0283	0.490213
PhoneUse>ADHD	Both	rs17108992	G	0.7065	A	-0.0227	0.0077	0.00299	0.0002	0.0407	0.498297
PhoneUse>ADHD	Both	rs17111053	T	0.951	C	0.0101	0.0063	0.107	0.0056	0.0283	0.42215
PhoneUse>ADHD	Both	rs17125274	T	0.725	C	-0.0026	0.0035	0.456	-0.006	0.0153	0.348647
PhoneUse>ADHD	Both	rs17142527	G	0.0118	A	0.0252	0.0132	0.0566	-0.0036	0.0482	0.470209
PhoneUse>ADHD	Both	rs17146225	A	0.5278	G	0.0125	0.0035	0.000399	-0.0039	0.0168	0.409023
PhoneUse>ADHD	Both	rs171537	G	0.0176	A	0.0103	0.004	0.00982	-0.0071	0.017	0.337576
PhoneUse>ADHD	Both	rs17169372	G	0.0091	A	0.0078	0.0063	0.215	0.0109	0.0251	0.332022
PhoneUse>ADHD	Both	rs17185536	T	0.9861	C	0.0165	0.0037	9.65e-06	0.008	0.0165	0.313172
PhoneUse>ADHD	Both	rs17186765	T	0.5503	C	-0.0163	0.0053	0.00208	-0.0105	0.0212	0.310772
PhoneUse>ADHD	Both	rs17196732	T	0.0677	G	-0.0064	0.0032	0.0447	-0.0058	0.0135	0.334399
PhoneUse>ADHD	Both	rs17206466	A	0.5077	G	0.0307	0.0099	0.00191	0.0184	0.0409	0.326648
PhoneUse>ADHD	Both	rs17221124	T	0.941	C	-0.0091	0.0052	0.0839	-0.0128	0.0238	0.295177
PhoneUse>ADHD	Both	rs17260618	C	0.0091	A	-0.0112	0.0059	0.0567	0.0113	0.0274	0.339565
PhoneUse>ADHD	Both	rs17323027	A	0.9716	G	0.0313	0.0082	0.000122	-0.0158	0.0406	0.348484
PhoneUse>ADHD	Both	rs1733758	A	0.2506	C	0.0114	0.0032	0.000369	0.007	0.0136	0.303585
PhoneUse>ADHD	Both	rs17358560	A	0.6097	G	0.0117	0.0036	0.00115	-0.0075	0.0157	0.317142
PhoneUse>ADHD	Both	rs17378010	C	0.5051	T	-0.0092	0.0048	0.0571	0.0029	0.0219	0.44792
PhoneUse>ADHD	Both	rs17389674	G	0.0161	A	-0.034	0.0111	0.00216	0.0088	0.0455	0.423163
PhoneUse>ADHD	Both	rs17390811	A	0.5922	G	0.0186	0.0127	0.144	0.0083	0.0512	0.435988
PhoneUse>ADHD	Both	rs1739655	A	0.3208	G	0.0229	0.0088	0.00893	-0.0132	0.0346	0.35092
PhoneUse>ADHD	Both	rs17408309	G	0.9716	T	0.031	0.0116	0.00766	0.014	0.0615	0.409798
PhoneUse>ADHD	Both	rs17428626	G	0.0433	C	0.0317	0.0062	3.5e-07	-0.0124	0.0272	0.323978
PhoneUse>ADHD	Both	rs17437711	T	0.569	G	-0.006	0.005	0.235	0.0115	0.0213	0.295202
PhoneUse>ADHD	Both	rs17445662	C	0.0619	G	-0.0255	0.0071	0.000344	-0.0049	0.0325	0.44053
PhoneUse>ADHD	Both	rs17453735	A	0.7471	G	-0.0378	0.01	0.000148	0.0172	0.0528	0.372002
PhoneUse>ADHD	Both	rs17461804	C	0.0557	T	-0.0169	0.005	0.000752	-0.0002	0.022	0.496063
PhoneUse>ADHD	Both	rs17462296	A	0.9598	C	-0.0145	0.0083	0.0797	-0.0179	0.0393	0.324834
PhoneUse>ADHD	Both	rs17501169	T	0.9789	C	-0.0162	0.0055	0.00317	-0.0008	0.0252	0.486927
PhoneUse>ADHD	Both	rs17505148	A	0.2884	G	0.0148	0.004	0.000219	0.0096	0.0176	0.293642
PhoneUse>ADHD	Both	rs17520654	A	0.7042	G	-0.0471	0.0107	1.12e-05	-0.0192	0.0405	0.31815
PhoneUse>ADHD	Both	rs17522752	C	0.964	T	-0.0357	0.0122	0.00328	0.0448	0.0541	0.203716
PhoneUse>ADHD	Both	rs17532294	G	0.9575	A	-0.0106	0.0035	0.00271	0.0017	0.0152	0.455665
PhoneUse>ADHD	Both	rs17583753	A	0.9861	G	-0.0181	0.0048	0.00014	-0.0003	0.0207	0.494977
PhoneUse>ADHD	Both	rs17586291	G	0.3938	C	-0.008	0.0036	0.0268	-0.0039	0.016	0.403509
PhoneUse>ADHD	Both	rs17592215	C	0.6057	T	0.0183	0.0057	0.00138	-0.0115	0.0251	0.323921
PhoneUse>ADHD	Both	rs17621391	C	0.3565	T	-0.0133	0.0036	0.00023	-0.0132	0.0157	0.200998
PhoneUse>ADHD	Both	rs17628712	T	0.9657	C	0.0265	0.0119	0.0262	0.0008	0.0458	0.493197
PhoneUse>ADHD	Both	rs17637474	A	0.9855	G	0.0123	0.0033	0.000212	0.0112	0.0141	0.214328
PhoneUse>ADHD	Both	rs17647498	G	0.1546	A	-0.0133	0.0115	0.246	0.0284	0.0653	0.331557
PhoneUse>ADHD	Both	rs17653960	C	0.454	T	-0.0107	0.0041	0.0095	0.0044	0.0174	0.399503
PhoneUse>ADHD	Both	rs17659633	C	0.9591	A	0.0243	0.0068	0.000341	0.0065	0.0296	0.413473
PhoneUse>ADHD	Both	rs17660888	T	0.7958	C	0.0054	0.0033	0.1	-0.0011	0.0138	0.467351
PhoneUse>ADHD	Both	rs176623	G	0.0908	A	-0.0093	0.0032	0.00378	0.0026	0.0135	0.422231
PhoneUse>ADHD	Both	rs17677530	C	0.1329	T	-0.0161	0.0061	0.00846	0.0213	0.0267	0.212268
PhoneUse>ADHD	Both	rs17707643	A	0.7762	C	-0.0179	0.0051	0.000408	-0.0119	0.0264	0.326684
PhoneUse>ADHD	Both	rs17728260	G	0.3311	A	-0.0098	0.0062	0.114	-0.0028	0.0243	0.454471
PhoneUse>ADHD	Both	rs17736728	G	0.3444	T	-0.0444	0.012	0.000222	-0.0212	0.0623	0.367109
PhoneUse>ADHD	Both	rs17752690	G	0.3764	C	-0.0108	0.0058	0.0627	0.003	0.0248	0.452584
PhoneUse>ADHD	Both	rs17762549	G	0.0144	A	0.0131	0.0093	0.157	0.0123	0.0436	0.388633
PhoneUse>ADHD	Both	rs17817535	G	0.6432	A	-0.0159	0.0056	0.00422	0.0063	0.0242	0.398018
PhoneUse>ADHD	Both	rs17851524	G	0.1132	A	0.0348	0.014	0.0127	-0.0201	0.0634	0.375831
PhoneUse>ADHD	Both	rs1806588	T	0.6861	C	0.0085	0.0047	0.0703	-0.0084	0.0216	0.348269
PhoneUse>ADHD	Both	rs181040649	C	0.3054	T	-0.015	0.0154	0.329	-0.0184	0.0662	0.390691
PhoneUse>ADHD	Both	rs181164130	C	0.6439	T	0.0199	0.0178	0.264	-0.0625	0.0718	0.192038
PhoneUse>ADHD	Both	rs181167720	G	0.0258	A	-0.0044	0.0039	0.25	-0.0166	0.0163	0.153773
PhoneUse>ADHD	Both	rs181410	A	0.3791	T	0.011	0.0034	0.00116	0.016	0.0171	0.174999
PhoneUse>ADHD	Both	rs1816318	A	0.4054	T	-0.0089	0.0033	0.0067	0.0041	0.0139	0.383242
PhoneUse>ADHD	Both	rs181811333	T	0.9741	G	0.0181	0.0128	0.158	-0.0016	0.0532	0.487962
PhoneUse>ADHD	Both	rs181825233	C	0.0526	G	-0.0328	0.0144	0.023	-0.0598	0.0565	0.144744
PhoneUse>ADHD	Both	rs181848913	C	0.0122	T	0.0116	0.0134	0.386	0.0383	0.0637	0.273592
PhoneUse>ADHD	Both	rs181960575	T	0.0708	C	-0.0148	0.0227	0.515	-0.05	0.0609	0.205679
PhoneUse>ADHD	Both	rs182322795	A	0.0149	C	0.0434	0.0154	0.00491	0	0.058	0.499701
PhoneUse>ADHD	Both	rs182477542	A	0.9152	G	-0.0208	0.0065	0.00135	0.005	0.027	0.425977
PhoneUse>ADHD	Both	rs182484946	G	0.0322	T	0.0147	0.014	0.295	0.002	0.0498	0.483999
PhoneUse>ADHD	Both	rs182513000	T	0.9722	C	0.0223	0.0133	0.0945	-0.0371	0.0643	0.281799
PhoneUse>ADHD	Both	rs182636888	T	0.0115	C	-0.0182	0.0119	0.127	0.0152	0.0572	0.395501
PhoneUse>ADHD	Both	rs182687121	G	0.0164	A	-0.0156	0.0065	0.0167	0.0136	0.0318	0.335009
PhoneUse>ADHD	Both	rs182759334	C	0.0613	T	0.0169	0.0125	0.177	-0.0045	0.0518	0.465273
PhoneUse>ADHD	Both	rs182769038	C	0.3409	T	-0.0086	0.011	0.437	-0.0027	0.0566	0.480722
PhoneUse>ADHD	Both	rs182783667	C	0.756	T	0.0487	0.0227	0.0318	0.0042	0.0627	0.473503
PhoneUse>ADHD	Both	rs183216858	C	0.982	A	0.0105	0.0159	0.509	0.0633	0.0622	0.154336
PhoneUse>ADHD	Both	rs183323355	A	0.5678	G	-0.0317	0.0101	0.00171	0.024	0.0465	0.303091
PhoneUse>ADHD	Both	rs183372268	A	0.7359	C	0.0433	0.0163	0.00781	-0.0054	0.0639	0.466154
PhoneUse>ADHD	Both	rs183403839	T	0.9696	G	-0.0083	0.0062	0.181	-0.007	0.0283	0.402433
PhoneUse>ADHD	Both	rs1834842	G	0.0235	A	-0.0073	0.0032	0.0241	-0.0046	0.0136	0.366263
PhoneUse>ADHD	Both	rs1835013	T	0.8635	G	-0.0097	0.0034	0.00391	-0.0002	0.0144	0.493983
PhoneUse>ADHD	Both	rs183565179	C	0.4235	T	-0.0302	0.0141	0.0319	0.0244	0.0586	0.338261
PhoneUse>ADHD	Both	rs183607856	C	0.0522	G	0.0446	0.0124	0.000324	-0.0133	0.0566	0.407192
PhoneUse>ADHD	Both	rs183805607	A	0.876	G	0.0122	0.0134	0.361	-0.0159	0.0637	0.401224
PhoneUse>ADHD	Both	rs184036273	A	0.2482	G	0.0136	0.0126	0.279	-0.0205	0.0521	0.347295
PhoneUse>ADHD	Both	rs184293585	G	0.0768	A	0.0498	0.0127	9.17e-05	-0.0006	0.0665	0.496615
PhoneUse>ADHD	Both	rs184360	G	0.4071	A	0.0131	0.0038	0.000647	-0.0042	0.0162	0.398412
PhoneUse>ADHD	Both	rs1844320	T	0.5986	C	0.0182	0.0065	0.00539	0.014	0.0263	0.296873
PhoneUse>ADHD	Both	rs184647566	C	0.3799	G	0.0252	0.0082	0.00202	-0.0237	0.0369	0.260628
PhoneUse>ADHD	Both	rs185034111	C	0.3879	T	-0.0443	0.011	5.52e-05	0.026	0.0483	0.295087
PhoneUse>ADHD	Both	rs185083672	G	0.9589	A	0.0308	0.0161	0.0553	0.0275	0.0671	0.340781
PhoneUse>ADHD	Both	rs185635470	A	0.9846	G	0.056	0.0144	0.000105	0.0653	0.0611	0.142692
PhoneUse>ADHD	Both	rs185805022	T	0.5895	C	0.0311	0.0152	0.0411	-0.0244	0.0664	0.356593
PhoneUse>ADHD	Both	rs186602177	T	0.0274	C	-0.0363	0.0151	0.0161	-0.0086	0.0668	0.448774
PhoneUse>ADHD	Both	rs186823317	G	0.0513	A	-0.0123	0.0163	0.449	0.0309	0.071	0.331604
PhoneUse>ADHD	Both	rs1869944	G	0.9851	A	-0.0048	0.0032	0.134	0.0002	0.0136	0.493629
PhoneUse>ADHD	Both	rs187261692	A	0.0658	G	0.0113	0.0172	0.51	-0.0073	0.0685	0.457331
PhoneUse>ADHD	Both	rs187330901	C	0.9288	T	-0.0344	0.0126	0.00656	0.0551	0.0632	0.191785
PhoneUse>ADHD	Both	rs187407609	T	0.976	C	-0.0111	0.0143	0.438	-0.0019	0.0771	0.49034
PhoneUse>ADHD	Both	rs1874738	C	0.0164	T	0.0069	0.0034	0.0408	0.004	0.0142	0.389186
PhoneUse>ADHD	Both	rs1875406	A	0.9648	G	-0.0184	0.0046	5.45e-05	0.0027	0.02	0.446445
PhoneUse>ADHD	Both	rs187634025	A	0.6777	G	-0.0234	0.0085	0.00606	0.0231	0.0426	0.294121
PhoneUse>ADHD	Both	rs187852742	A	0.6652	G	-0.0311	0.0121	0.0103	-0.0221	0.0426	0.302272
PhoneUse>ADHD	Both	rs187855328	A	0.5275	G	-0.0108	0.0123	0.379	0.0131	0.0576	0.410225
PhoneUse>ADHD	Both	rs1881824	C	0.0203	T	-0.0274	0.0083	0.00092	0.0052	0.0367	0.444003
PhoneUse>ADHD	Both	rs188249594	C	0.2228	A	-0.0142	0.0118	0.228	0.0113	0.0592	0.424085
PhoneUse>ADHD	Both	rs188392708	C	0.0159	T	-0.0235	0.0134	0.0791	-0.0015	0.0636	0.490456
PhoneUse>ADHD	Both	rs188824408	A	0.0765	G	-0.0447	0.0133	0.000754	-0.0366	0.0631	0.281126
PhoneUse>ADHD	Both	rs1890305	T	0.6642	C	0.0027	0.0032	0.404	-0.0026	0.015	0.431067
PhoneUse>ADHD	Both	rs189148596	G	0.961	A	-0.0595	0.0182	0.00106	-0.032	0.066	0.31386
PhoneUse>ADHD	Both	rs189446452	G	0.0088	A	-0.0083	0.0114	0.468	-0.0285	0.0497	0.283242
PhoneUse>ADHD	Both	rs1894543	A	0.6059	G	0.0113	0.0052	0.03	0.0027	0.022	0.451289
PhoneUse>ADHD	Both	rs189476900	A	0.4038	C	0.0331	0.0108	0.00218	0.032	0.0507	0.264188
PhoneUse>ADHD	Both	rs189629366	C	0.0183	G	0.0295	0.0162	0.0698	0.0278	0.0682	0.34179
PhoneUse>ADHD	Both	rs1896368	T	0.9676	C	0.0119	0.0032	0.000198	0.0061	0.0141	0.332036
PhoneUse>ADHD	Both	rs189924613	T	0.4846	C	-0.0181	0.0129	0.16	-0.0194	0.0613	0.376009
PhoneUse>ADHD	Both	rs190070871	A	0.0239	G	0.0447	0.0184	0.0152	0.0302	0.0761	0.345609
PhoneUse>ADHD	Both	rs1901022	C	0.0638	G	0.0149	0.0091	0.103	0.0106	0.0408	0.397558
PhoneUse>ADHD	Both	rs190538471	C	0.832	A	0.0463	0.0195	0.0174	0.0231	0.0648	0.360978
PhoneUse>ADHD	Both	rs190784870	T	0.2895	C	0.0143	0.0182	0.431	-0.0159	0.0673	0.4069
PhoneUse>ADHD	Both	rs191269907	C	0.9876	T	-0.0224	0.0115	0.0519	0.0418	0.0537	0.218039
PhoneUse>ADHD	Both	rs1918070	T	0.7148	C	0.0165	0.0034	1.36e-06	-0.0149	0.0143	0.148764
PhoneUse>ADHD	Both	rs191897152	T	0.0171	G	0.0207	0.0104	0.0457	0.0328	0.0503	0.256966
PhoneUse>ADHD	Both	rs191962750	A	0.6883	G	0.0303	0.0148	0.041	-0.0105	0.0703	0.440828
PhoneUse>ADHD	Both	rs192241122	C	0.9656	T	0.0407	0.012	0.000661	-0.0099	0.051	0.423033
PhoneUse>ADHD	Both	rs192471222	T	0.9686	C	-0.0093	0.0124	0.454	-0.0396	0.0662	0.275046
PhoneUse>ADHD	Both	rs1925577	C	0.37	T	-0.006	0.0033	0.069	-0.012	0.0136	0.189098
PhoneUse>ADHD	Both	rs192586148	T	0.9841	G	0.0169	0.0118	0.155	0.038	0.0428	0.187587
PhoneUse>ADHD	Both	rs192731650	T	0.4112	G	-0.0407	0.0118	0.000585	0.0177	0.0465	0.351925
PhoneUse>ADHD	Both	rs192755519	A	0.0289	G	-0.0165	0.0134	0.218	-0.0295	0.0508	0.280505
PhoneUse>ADHD	Both	rs1928042	T	0.5525	G	-0.0059	0.0037	0.111	0.0064	0.0151	0.33621
PhoneUse>ADHD	Both	rs193063	T	0.8986	C	0.0099	0.0034	0.00362	-0.002	0.0143	0.445646
PhoneUse>ADHD	Both	rs1931703	G	0.963	T	0.0143	0.0033	1.37e-05	-0.0119	0.0141	0.200178
PhoneUse>ADHD	Both	rs1940201	G	0.369	A	-0.0101	0.0035	0.00373	-0.0006	0.0146	0.484587
PhoneUse>ADHD	Both	rs1941725	G	0.0534	C	0.018	0.0047	0.000135	0.01	0.0199	0.307832
PhoneUse>ADHD	Both	rs1952334	A	0.5297	G	-0.0082	0.005	0.102	-0.0011	0.0214	0.478932
PhoneUse>ADHD	Both	rs1952894	G	0.0224	A	0.0128	0.0034	0.000151	-0.0035	0.0149	0.406713
PhoneUse>ADHD	Both	rs1957371	T	0.9851	C	0.0097	0.0033	0.00297	0.0007	0.0141	0.481589
PhoneUse>ADHD	Both	rs1960116	A	0.6927	G	-0.016	0.009	0.0763	0.0093	0.037	0.400394
PhoneUse>ADHD	Both	rs1966559	A	0.9689	G	-0.0141	0.0033	1.85e-05	-0.0112	0.0139	0.211018
PhoneUse>ADHD	Both	rs1967615	A	0.0316	C	0.0243	0.0067	0.000286	-0.0188	0.0302	0.266727
PhoneUse>ADHD	Both	rs1975143	C	0.4761	A	-0.003	0.0038	0.432	-0.0046	0.0157	0.385686
PhoneUse>ADHD	Both	rs1979440	C	0.2028	T	-0.0069	0.0033	0.035	0.0163	0.0139	0.120638
PhoneUse>ADHD	Both	rs1982242	C	0.9562	T	0.0077	0.0032	0.0156	0.0023	0.0134	0.433038
PhoneUse>ADHD	Both	rs1983864	G	0.6399	T	-0.0155	0.0034	4.28e-06	-0.0009	0.0143	0.4746
PhoneUse>ADHD	Both	rs1989234	C	0.1557	T	0.0158	0.0038	2.76e-05	0.0012	0.016	0.470749
PhoneUse>ADHD	Both	rs1990280	C	0.2983	T	-0.0111	0.0032	0.000638	-0.0062	0.0138	0.326375
PhoneUse>ADHD	Both	rs199771224	C	0.0225	T	-0.0118	0.0044	0.00678	0.0012	0.019	0.474449
PhoneUse>ADHD	Both	rs2003032	A	0.0283	T	0.0094	0.0033	0.00453	0.0013	0.0145	0.464148
PhoneUse>ADHD	Both	rs200479119	A	0.587	G	0.014	0.0192	0.465	0.0063	0.0623	0.459459
PhoneUse>ADHD	Both	rs200817973	T	0.3941	A	0.0102	0.0034	0.00241	-0.01	0.0148	0.249833
PhoneUse>ADHD	Both	rs200863256	C	0.911	A	-0.0087	0.0035	0.0126	0.003	0.0147	0.419191
PhoneUse>ADHD	Both	rs2012181	A	0.9865	G	-0.0082	0.0033	0.0131	-0.0011	0.0141	0.469272
PhoneUse>ADHD	Both	rs201513222	C	0.8645	T	-0.0121	0.0054	0.0242	-0.0025	0.0222	0.455578
PhoneUse>ADHD	Both	rs201890526	G	0.9819	A	0.0241	0.0063	0.000135	-0.0315	0.0269	0.120909
PhoneUse>ADHD	Both	rs2022800	T	0.9682	C	-0.0109	0.0092	0.237	-0.0213	0.0372	0.283264
PhoneUse>ADHD	Both	rs2023754	T	0.9612	C	-0.0186	0.0066	0.00474	-0.0085	0.0272	0.377155
PhoneUse>ADHD	Both	rs2025411	C	0.7052	T	0.0133	0.0035	0.000116	-0.0015	0.0145	0.45821
PhoneUse>ADHD	Both	rs2030221	C	0.0499	T	-0.0111	0.0036	0.00232	0.0019	0.016	0.453551
PhoneUse>ADHD	Both	rs2033323	C	0.3598	T	-0.0127	0.0048	0.00803	0.0001	0.0213	0.497559
PhoneUse>ADHD	Both	rs2037234	C	0.0583	A	0.0032	0.0033	0.334	-0.0028	0.014	0.420114
PhoneUse>ADHD	Both	rs2045820	G	0.1678	A	-0.0173	0.0033	1.52e-07	-0.0062	0.0139	0.327543
PhoneUse>ADHD	Both	rs2049231	A	0.6839	G	-0.0041	0.0032	0.204	-0.0108	0.0135	0.211581
PhoneUse>ADHD	Both	rs2049530	C	0.0321	T	0.0049	0.0033	0.129	-0.0074	0.0136	0.29248
PhoneUse>ADHD	Both	rs205408	T	0.9005	C	-0.0085	0.0041	0.0361	-0.004	0.0171	0.40661
PhoneUse>ADHD	Both	rs2055590	C	0.137	G	0.0388	0.0125	0.00192	0	0.0551	0.5
PhoneUse>ADHD	Both	rs2057542	T	0.8212	C	-0.0033	0.0041	0.423	0.0028	0.0181	0.438982
PhoneUse>ADHD	Both	rs2059204	A	0.9179	C	0.013	0.0036	0.000242	-0.0015	0.0162	0.463733
PhoneUse>ADHD	Both	rs2060138	T	0.5385	C	-0.0024	0.0036	0.502	0.0035	0.015	0.408438
PhoneUse>ADHD	Both	rs207129	G	0.1603	A	0.0191	0.0059	0.00114	0.0014	0.0248	0.47769
PhoneUse>ADHD	Both	rs2071839	C	0.1551	T	-0.0271	0.0064	2.4e-05	0.0191	0.028	0.247965
PhoneUse>ADHD	Both	rs2097465	T	0.0162	C	0.0042	0.0034	0.213	0.0016	0.0144	0.455537
PhoneUse>ADHD	Both	rs2104768	T	0.874	C	-0.0131	0.0032	4.62e-05	-0.0066	0.0145	0.324407
PhoneUse>ADHD	Both	rs2105658	T	0.5135	G	-0.0118	0.0033	0.000288	0.0108	0.0141	0.222474
PhoneUse>ADHD	Both	rs2107893	A	0.3428	G	0.0051	0.0034	0.133	0.003	0.0141	0.414701
PhoneUse>ADHD	Both	rs2109551	C	0.2569	T	-0.0173	0.0074	0.02	-0.0106	0.0319	0.370376
PhoneUse>ADHD	Both	rs2110263	A	0.9835	G	-0.0071	0.0032	0.0277	0.0066	0.0146	0.324488
PhoneUse>ADHD	Both	rs2112316	T	0.9492	C	-0.0204	0.0056	0.000293	0.001	0.0243	0.482914
PhoneUse>ADHD	Both	rs2121866	C	0.4309	T	0.0086	0.0034	0.0121	-0.0047	0.0146	0.373991
PhoneUse>ADHD	Both	rs2123356	T	0.9887	C	-0.0064	0.0032	0.0462	-0.0044	0.0139	0.376156
PhoneUse>ADHD	Both	rs2138914	G	0.0215	A	0.0132	0.0033	5.43e-05	0.0081	0.014	0.280886
PhoneUse>ADHD	Both	rs2141530	G	0.0253	A	0.0102	0.0038	0.00744	0.011	0.0161	0.246623
PhoneUse>ADHD	Both	rs2155937	A	0.0304	T	0.0088	0.0034	0.00991	-0.0058	0.0142	0.342076
PhoneUse>ADHD	Both	rs2161056	G	0.5633	A	-0.0111	0.0034	0.00116	0.002	0.0143	0.44444
PhoneUse>ADHD	Both	rs2223962	T	0.2962	C	0.0175	0.0078	0.0242	-0.0117	0.036	0.372312
PhoneUse>ADHD	Both	rs2232480	A	0.9342	G	0.0487	0.0127	0.000133	0.0092	0.0593	0.438608
PhoneUse>ADHD	Both	rs2239839	A	0.2787	C	-0.014	0.0035	6.23e-05	-0.0128	0.0144	0.186806
PhoneUse>ADHD	Both	rs2241768	G	0.5022	A	-0.0124	0.0032	0.000111	0.0001	0.0141	0.497541
PhoneUse>ADHD	Both	rs2244084	G	0.3515	A	-0.0056	0.0043	0.185	-0.0075	0.0179	0.337343
PhoneUse>ADHD	Both	rs2244739	A	0.9031	G	0.0106	0.0046	0.0205	0.002	0.0201	0.459565
PhoneUse>ADHD	Both	rs2246073	T	0.8205	C	0.0134	0.0053	0.0114	-0.0112	0.025	0.327651
PhoneUse>ADHD	Both	rs2250328	A	0.2317	G	0.0145	0.0032	6.48e-06	0.0046	0.0134	0.36555
PhoneUse>ADHD	Both	rs2282305	A	0.7182	G	-0.01	0.0041	0.0142	0.006	0.0174	0.364292
PhoneUse>ADHD	Both	rs229369	A	0.9878	G	0.0107	0.0046	0.0195	-0.0067	0.0222	0.380863
PhoneUse>ADHD	Both	rs2298032	A	0.8162	C	-0.0132	0.0039	0.000658	0.0122	0.0162	0.225619
PhoneUse>ADHD	Both	rs2323466	T	0.1024	A	-0.0179	0.0067	0.0078	0.0076	0.0296	0.398092
PhoneUse>ADHD	Both	rs2326671	C	0.017	T	0.0098	0.0035	0.00484	-0.0028	0.0158	0.430185
PhoneUse>ADHD	Both	rs2328975	C	0.7769	T	-0.0026	0.0033	0.435	-0.0109	0.0148	0.230681
PhoneUse>ADHD	Both	rs2329997	G	0.0204	C	0.0118	0.0036	0.00114	-0.015	0.0176	0.19731
PhoneUse>ADHD	Both	rs2343596	A	0.983	C	-0.0116	0.0035	0.000961	-0.0114	0.0153	0.228529
PhoneUse>ADHD	Both	rs2355635	T	0.9373	C	-0.0144	0.0044	0.000935	-0.0083	0.0186	0.32694
PhoneUse>ADHD	Both	rs2358577	G	0.1255	A	-0.0134	0.0034	8.61e-05	-0.0035	0.0143	0.402875
PhoneUse>ADHD	Both	rs2365376	C	0.039	A	0.0159	0.0034	3.28e-06	0.0127	0.0144	0.188479
PhoneUse>ADHD	Both	rs2371074	T	0.5836	C	-0.0061	0.0041	0.136	-0.0058	0.0166	0.36296
PhoneUse>ADHD	Both	rs2372348	T	0.9146	C	-0.0115	0.0038	0.00219	0.0007	0.0161	0.483874
PhoneUse>ADHD	Both	rs238150	C	0.1955	T	-0.0101	0.0039	0.00905	-0.0107	0.016	0.251268
PhoneUse>ADHD	Both	rs2413016	T	0.5426	C	0.0051	0.0042	0.233	0.0004	0.0179	0.490327
PhoneUse>ADHD	Both	rs2414775	G	0.9604	T	0.014	0.0045	0.00164	0.0021	0.0183	0.453694
PhoneUse>ADHD	Both	rs2415276	A	0.6442	G	-0.0037	0.0041	0.368	0.0022	0.0167	0.448298
PhoneUse>ADHD	Both	rs2423664	A	0.9733	G	0.0108	0.004	0.00633	0.0003	0.0168	0.492784
PhoneUse>ADHD	Both	rs2426212	A	0.7652	G	-0.0114	0.0037	0.00215	-0.0193	0.0159	0.112116
PhoneUse>ADHD	Both	rs2427652	A	0.0891	G	-0.0148	0.0039	0.000167	-0.0044	0.0174	0.400477
PhoneUse>ADHD	Both	rs2432522	C	0.7628	T	0.0182	0.0034	1.07e-07	0.0011	0.0143	0.469701
PhoneUse>ADHD	Both	rs2461738	C	0.0196	T	0.0066	0.0052	0.202	0.0004	0.0229	0.493188
PhoneUse>ADHD	Both	rs2469110	A	0.8451	G	-0.006	0.0034	0.0743	-0.0002	0.0155	0.495528
PhoneUse>ADHD	Both	rs2473692	C	0.9726	A	-0.0097	0.0036	0.00701	-0.0071	0.0148	0.316251
PhoneUse>ADHD	Both	rs2503700	A	0.6342	C	-0.0081	0.0034	0.0182	0.0057	0.0169	0.367201
PhoneUse>ADHD	Both	rs2503729	A	0.0191	T	0.0093	0.0036	0.00864	-0.0117	0.0153	0.222523
PhoneUse>ADHD	Both	rs2525891	T	0.0362	G	-0.0074	0.0033	0.0246	-0.0028	0.014	0.420087
PhoneUse>ADHD	Both	rs2532665	A	0.0759	G	-0.0099	0.0033	0.00266	0.0037	0.0142	0.398571
PhoneUse>ADHD	Both	rs2542145	A	0.0169	C	-0.0126	0.0033	0.000125	-0.0079	0.0135	0.280159
PhoneUse>ADHD	Both	rs254777	C	0.0709	G	-0.0081	0.0037	0.0296	-0.0278	0.0156	0.0371687
PhoneUse>ADHD	Both	rs2577335	G	0.0595	A	0.0062	0.0035	0.0808	-0.0098	0.0152	0.260109
PhoneUse>ADHD	Both	rs259602	G	0.5918	A	0.0184	0.0061	0.00242	-0.005	0.0248	0.419497
PhoneUse>ADHD	Both	rs2618989	C	0.1938	A	0.0043	0.0035	0.221	0.0045	0.0149	0.380851
PhoneUse>ADHD	Both	rs2621278	A	0.9698	G	-0.0162	0.0039	3.4e-05	-0.0114	0.0163	0.241711
PhoneUse>ADHD	Both	rs2631626	C	0.0556	G	-0.0179	0.0061	0.00328	-0.006	0.028	0.41523
PhoneUse>ADHD	Both	rs263240	C	0.8632	T	-0.0113	0.0033	0.000564	-0.0039	0.0137	0.387714
PhoneUse>ADHD	Both	rs2633594	G	0.3005	A	0.0146	0.0038	0.000107	0.0001	0.0181	0.497128
PhoneUse>ADHD	Both	rs2639690	G	0.0806	A	0.0036	0.0049	0.471	0.0073	0.0218	0.369693
PhoneUse>ADHD	Both	rs2652676	C	0.0271	T	0.0063	0.0044	0.151	-0.0041	0.0182	0.411299
PhoneUse>ADHD	Both	rs2653347	T	0.0177	A	-0.0217	0.0039	2.56e-08	-0.013	0.0163	0.212838
PhoneUse>ADHD	Both	rs2657934	C	0.0505	A	0.0147	0.0044	0.000821	0.0115	0.019	0.272363
PhoneUse>ADHD	Both	rs2659090	T	0.8972	C	-0.0074	0.0035	0.0366	-0.0057	0.0159	0.359253
PhoneUse>ADHD	Both	rs2673688	T	0.2038	A	0.0034	0.0034	0.319	0.0023	0.0151	0.438236
PhoneUse>ADHD	Both	rs2683582	T	0.6925	C	0.0173	0.0038	5.85e-06	0.0058	0.0171	0.366808
PhoneUse>ADHD	Both	rs268382	G	0.0745	C	0.0098	0.0046	0.0323	-0.0089	0.0204	0.330487
PhoneUse>ADHD	Both	rs2687804	A	0.9874	C	-0.0122	0.0032	0.000153	0.0042	0.0136	0.379543
PhoneUse>ADHD	Both	rs2698115	A	0.1447	G	0.0175	0.0039	5.67e-06	-0.0006	0.0164	0.485203
PhoneUse>ADHD	Both	rs271015	T	0.9095	C	0.0111	0.0035	0.00127	-0.0046	0.0152	0.382032
PhoneUse>ADHD	Both	rs27235	C	0.0221	G	-0.0154	0.0036	1.44e-05	0.0063	0.015	0.33726
PhoneUse>ADHD	Both	rs2729119	G	0.019	A	-0.0139	0.0048	0.00355	0.0033	0.0207	0.4375
PhoneUse>ADHD	Both	rs2730861	A	0.3577	T	0.0139	0.0034	4.93e-05	-0.0164	0.0158	0.150038
PhoneUse>ADHD	Both	rs2734453	A	0.9637	G	-0.0163	0.0055	0.00296	0.0104	0.0227	0.323731
PhoneUse>ADHD	Both	rs2745189	C	0.0448	T	0.0054	0.0046	0.237	-0.0002	0.0183	0.496214
PhoneUse>ADHD	Both	rs2746431	T	0.9783	C	0.0079	0.0033	0.0154	-0.0112	0.0136	0.204074
PhoneUse>ADHD	Both	rs2767389	C	0.1724	G	-0.0097	0.0034	0.00396	0	0.0143	0.5
PhoneUse>ADHD	Both	rs2768656	C	0.9513	T	0.0088	0.0049	0.0688	0.0066	0.02	0.371468
PhoneUse>ADHD	Both	rs27815	T	0.9831	C	-0.0139	0.0051	0.00689	-0.0006	0.0236	0.490451
PhoneUse>ADHD	Both	rs278815	T	0.9842	C	-0.0159	0.0081	0.0494	0.0137	0.0454	0.381234
PhoneUse>ADHD	Both	rs279821	G	0.434	T	-0.0111	0.0032	0.000581	-0.0021	0.0137	0.438305
PhoneUse>ADHD	Both	rs2800679	G	0.1029	C	0.0054	0.0034	0.11	0.0023	0.0145	0.435702
PhoneUse>ADHD	Both	rs2802900	T	0.8383	C	0.0136	0.0033	3.09e-05	0.0012	0.0138	0.46494
PhoneUse>ADHD	Both	rs2816964	T	0.9748	C	0.0144	0.0074	0.0536	-0.0047	0.0339	0.444988
PhoneUse>ADHD	Both	rs2824639	C	0.7999	T	0.0109	0.0043	0.0107	0.0064	0.0173	0.356078
PhoneUse>ADHD	Both	rs2826356	G	0.9809	T	-0.0066	0.0048	0.168	0.002	0.0207	0.461553
PhoneUse>ADHD	Both	rs2827783	C	0.6533	T	0.0119	0.0041	0.00327	0.0085	0.0168	0.307109
PhoneUse>ADHD	Both	rs2833712	G	0.3853	A	0.0201	0.006	0.000825	0.0139	0.0252	0.290671
PhoneUse>ADHD	Both	rs2834105	G	0.7837	A	-0.0103	0.004	0.0101	-0.0077	0.0167	0.322628
PhoneUse>ADHD	Both	rs28373830	A	0.0237	G	-0.0228	0.0085	0.00751	0.0064	0.0404	0.436796
PhoneUse>ADHD	Both	rs28377010	G	0.6975	A	-0.0261	0.0067	9.83e-05	0.006	0.0281	0.414974
PhoneUse>ADHD	Both	rs28381196	G	0.5635	A	0.0073	0.0036	0.0427	0.0017	0.0153	0.454824
PhoneUse>ADHD	Both	rs28405339	T	0.0198	A	-0.0161	0.0045	0.000312	0.0079	0.0184	0.334652
PhoneUse>ADHD	Both	rs28413686	A	0.9269	G	0.0125	0.0038	0.000957	0.0205	0.0181	0.129196
PhoneUse>ADHD	Both	rs28420994	G	0.0155	A	0.0101	0.0036	0.00497	0.0015	0.0158	0.461722
PhoneUse>ADHD	Both	rs2842435	C	0.2043	T	-0.0065	0.0033	0.0464	-0.0059	0.014	0.33547
PhoneUse>ADHD	Both	rs28489289	T	0.9534	C	-0.0111	0.0032	0.000566	0.0033	0.0139	0.404937
PhoneUse>ADHD	Both	rs28546695	A	0.8458	G	-0.012	0.0034	0.000419	-0.0002	0.0161	0.494618
PhoneUse>ADHD	Both	rs28569185	G	0.3	A	-0.0336	0.0154	0.0289	-0.0564	0.0711	0.213763
PhoneUse>ADHD	Both	rs28593344	T	0.6617	G	-0.0063	0.0063	0.317	-0.0043	0.0294	0.441283
PhoneUse>ADHD	Both	rs28612934	C	0.0618	T	0.0258	0.0067	0.000124	0.02	0.029	0.244996
PhoneUse>ADHD	Both	rs2866904	G	0.0239	A	0.0044	0.0036	0.22	0.004	0.0149	0.395398
PhoneUse>ADHD	Both	rs28673290	A	0.9407	G	0.0265	0.0115	0.0217	0.0093	0.0497	0.425497
PhoneUse>ADHD	Both	rs28704697	T	0.9343	C	0.0135	0.0072	0.0594	-0.0232	0.0318	0.232514
PhoneUse>ADHD	Both	rs28763960	T	0.0695	C	-0.0118	0.0069	0.0869	-0.0245	0.0317	0.219463
PhoneUse>ADHD	Both	rs28797492	G	0.0331	A	-0.0336	0.011	0.00234	-0.0043	0.052	0.467378
PhoneUse>ADHD	Both	rs288170	T	0.0427	A	-0.0098	0.0043	0.0213	-0.0361	0.0181	0.0230812
PhoneUse>ADHD	Both	rs2887780	T	0.3418	C	0.0128	0.0037	0.000463	-0.0023	0.0151	0.438236
PhoneUse>ADHD	Both	rs2911736	G	0.2756	T	0.0043	0.0032	0.18	0.0024	0.0136	0.429092
PhoneUse>ADHD	Both	rs2919045	A	0.9261	G	0.0131	0.0038	0.000531	0.0013	0.0161	0.467799
PhoneUse>ADHD	Both	rs2929128	T	0.6811	C	-0.0102	0.0041	0.0134	-0.0006	0.0174	0.486053
PhoneUse>ADHD	Both	rs2963712	A	0.9692	G	0.0172	0.01	0.0859	0.0164	0.0484	0.367574
PhoneUse>ADHD	Both	rs2973371	T	0.0071	A	0.0151	0.0049	0.00197	-0.0093	0.0211	0.329803
PhoneUse>ADHD	Both	rs297712	T	0.0091	C	-0.0078	0.0043	0.0683	0.0069	0.0212	0.371533
PhoneUse>ADHD	Both	rs3012434	G	0.9772	A	-0.0155	0.0042	0.000188	-0.0036	0.0201	0.428875
PhoneUse>ADHD	Both	rs3012437	C	0.0102	T	-0.0147	0.0033	5.71e-06	-0.0071	0.0145	0.311592
PhoneUse>ADHD	Both	rs308596	T	0.9254	C	0.0114	0.0032	0.000428	0.0083	0.0135	0.269497
PhoneUse>ADHD	Both	rs3095080	T	0.1144	C	-0.0086	0.0034	0.0103	-0.0021	0.0143	0.440826
PhoneUse>ADHD	Both	rs310803	A	0.5462	G	0.0084	0.005	0.091	0.0049	0.0218	0.411742
PhoneUse>ADHD	Both	rs312921	C	0.2378	T	-0.0146	0.0036	5e-05	-0.0077	0.015	0.303143
PhoneUse>ADHD	Both	rs315510	G	0.8656	A	0.014	0.0034	3.66e-05	0.0076	0.0146	0.302369
PhoneUse>ADHD	Both	rs3197716	G	0.1058	A	0.0077	0.0033	0.0193	0.004	0.0144	0.391854
PhoneUse>ADHD	Both	rs3211719	G	0.3843	A	0.0075	0.0039	0.0545	0.017	0.0156	0.13758
PhoneUse>ADHD	Both	rs322423	T	0.6021	C	0.0034	0.0033	0.294	0.0093	0.0143	0.256918
PhoneUse>ADHD	Both	rs32522	T	0.0404	C	-0.012	0.0033	0.000311	-0.0083	0.014	0.277803
PhoneUse>ADHD	Both	rs3311	A	0.0184	T	0.0051	0.0072	0.48	-0.0116	0.0307	0.35232
PhoneUse>ADHD	Both	rs34002132	A	0.9527	C	-0.0068	0.0053	0.198	-0.004	0.0231	0.432069
PhoneUse>ADHD	Both	rs34118879	C	0.5555	T	-0.0211	0.0058	0.000279	-0.0174	0.0252	0.245304
PhoneUse>ADHD	Both	rs341557	G	0.3825	A	0.0128	0.0035	0.000276	0.0099	0.0149	0.253186
PhoneUse>ADHD	Both	rs34163497	A	0.2025	G	0.013	0.005	0.00964	-0.012	0.0201	0.275492
PhoneUse>ADHD	Both	rs34184681	T	0.6659	C	0.0111	0.0119	0.349	0.0087	0.0482	0.4285
PhoneUse>ADHD	Both	rs34210970	T	0.8325	C	0.003	0.0047	0.519	0.0119	0.0215	0.28929
PhoneUse>ADHD	Both	rs34266937	C	0.9116	T	-0.0142	0.0042	0.000851	0.0115	0.0176	0.256601
PhoneUse>ADHD	Both	rs34274406	T	0.9889	C	0.0146	0.0046	0.00151	0.002	0.0204	0.460158
PhoneUse>ADHD	Both	rs34300030	A	0.088	T	0.0274	0.0105	0.00888	-0.0132	0.0452	0.385459
PhoneUse>ADHD	Both	rs34345163	G	0.0193	A	-0.0134	0.0035	0.000102	-0.0108	0.0144	0.226359
PhoneUse>ADHD	Both	rs34364357	T	0.1403	A	-0.0322	0.0088	0.000244	0.0114	0.0352	0.373251
PhoneUse>ADHD	Both	rs34406563	C	0.0614	T	0.0186	0.0041	6.23e-06	0.0172	0.0172	0.159295
PhoneUse>ADHD	Both	rs34450209	G	0.1792	C	0.0189	0.0101	0.0624	0.0321	0.0541	0.276236
PhoneUse>ADHD	Both	rs34822408	T	0.9744	G	0.0157	0.0061	0.0104	0.0076	0.027	0.389799
PhoneUse>ADHD	Both	rs34850165	C	0.1023	G	0.0156	0.0034	4.45e-06	-0.0109	0.0146	0.2285
PhoneUse>ADHD	Both	rs34860921	C	0.9127	T	0.0126	0.0039	0.00122	-0.0001	0.0167	0.497924
PhoneUse>ADHD	Both	rs34908748	C	0.2181	T	-0.0208	0.0052	6.4e-05	-0.0231	0.0217	0.143933
PhoneUse>ADHD	Both	rs34958082	A	0.0131	T	-0.0246	0.0105	0.0191	-0.013	0.0476	0.392508
PhoneUse>ADHD	Both	rs34994108	G	0.0942	A	-0.0064	0.0091	0.48	-0.0185	0.0389	0.317562
PhoneUse>ADHD	Both	rs35025466	C	0.3732	T	-0.0114	0.0036	0.00177	0.0056	0.0153	0.358162
PhoneUse>ADHD	Both	rs35050974	A	0.9909	G	-0.0092	0.0033	0.00498	-0.0132	0.0141	0.175304
PhoneUse>ADHD	Both	rs35077074	G	0.9642	T	-0.0124	0.0042	0.00299	-0.0096	0.0177	0.294698
PhoneUse>ADHD	Both	rs35141590	G	0.0284	C	-0.0289	0.007	3.4e-05	-0.0075	0.0289	0.398014
PhoneUse>ADHD	Both	rs35211337	A	0.0313	G	0.0112	0.0064	0.0831	0.0112	0.0271	0.339038
PhoneUse>ADHD	Both	rs35232755	A	0.942	C	0.0197	0.0048	4.43e-05	0.0004	0.0227	0.493134
PhoneUse>ADHD	Both	rs35292180	A	0.0164	G	-0.0092	0.0037	0.0118	-0.0023	0.0174	0.448332
PhoneUse>ADHD	Both	rs35358949	A	0.7144	G	-0.0137	0.0036	0.000162	-0.0024	0.0156	0.438104
PhoneUse>ADHD	Both	rs35428853	A	0.2509	C	-0.0096	0.0036	0.00747	0.0023	0.0152	0.439863
PhoneUse>ADHD	Both	rs35454931	T	0.9635	C	-0.007	0.0036	0.053	0.0087	0.0152	0.282915
PhoneUse>ADHD	Both	rs35456	T	0.4834	C	-0.0213	0.0064	0.000897	-0.0051	0.028	0.427394
PhoneUse>ADHD	Both	rs35456261	G	0.1648	A	0.0119	0.0067	0.0766	-0.0201	0.0282	0.238404
PhoneUse>ADHD	Both	rs35497438	G	0.4038	A	0.0139	0.0036	9.22e-05	0.0049	0.0149	0.3709
PhoneUse>ADHD	Both	rs35524111	T	0.0243	C	0.0123	0.0032	0.000124	0.0099	0.0134	0.229027
PhoneUse>ADHD	Both	rs35531972	A	0.5964	C	0.0283	0.0135	0.0363	0.0319	0.0588	0.293867
PhoneUse>ADHD	Both	rs35580153	C	0.0137	T	0.0163	0.0049	0.000904	-0.0155	0.0205	0.224762
PhoneUse>ADHD	Both	rs35615463	A	0.4888	G	0.0068	0.0034	0.0438	0.0042	0.0142	0.383328
PhoneUse>ADHD	Both	rs35640186	A	0.6134	G	0.0102	0.0034	0.00256	0.0089	0.0149	0.276049
PhoneUse>ADHD	Both	rs35700816	G	0.981	T	-0.0107	0.0033	0.00131	0.0109	0.0153	0.238967
PhoneUse>ADHD	Both	rs35702406	T	0.9847	C	-0.0188	0.0076	0.0126	0.0089	0.0353	0.400446
PhoneUse>ADHD	Both	rs35758250	G	0.2411	A	0.0277	0.0068	5.07e-05	0.0048	0.0305	0.437199
PhoneUse>ADHD	Both	rs35832746	T	0.0082	A	-0.045	0.0098	4.33e-06	-0.0063	0.043	0.441401
PhoneUse>ADHD	Both	rs35860235	C	0.3018	T	0.0172	0.0041	2.71e-05	-0.0076	0.0166	0.323571
PhoneUse>ADHD	Both	rs35875365	G	0.5563	A	-0.0094	0.0033	0.00397	-0.0023	0.016	0.442849
PhoneUse>ADHD	Both	rs35905433	C	0.3922	A	-0.005	0.0032	0.12	0.0034	0.0136	0.400401
PhoneUse>ADHD	Both	rs35927659	A	0.1918	G	0.0194	0.0041	1.76e-06	-0.0033	0.0171	0.423484
PhoneUse>ADHD	Both	rs35955	A	0.9885	G	0.0078	0.0043	0.069	-0.0192	0.0185	0.149711
PhoneUse>ADHD	Both	rs35985450	T	0.972	C	0.0434	0.014	0.00194	-0.0121	0.0542	0.411565
PhoneUse>ADHD	Both	rs367602431	G	0.2138	C	-0.0176	0.0111	0.112	0.0052	0.0525	0.46047
PhoneUse>ADHD	Both	rs367956515	A	0.0366	G	0.0184	0.0173	0.287	-0.007	0.0681	0.459113
PhoneUse>ADHD	Both	rs368165937	T	0.0267	G	0.0146	0.015	0.329	-0.0011	0.0549	0.492101
PhoneUse>ADHD	Both	rs368190706	G	0.3913	A	0.027	0.0105	0.00998	0.0304	0.0479	0.263127
PhoneUse>ADHD	Both	rs370217296	C	0.0204	T	0.02	0.0071	0.00514	0.0095	0.0313	0.381165
PhoneUse>ADHD	Both	rs370475884	T	0.8053	C	-0.0231	0.0066	0.000436	-0.0144	0.0309	0.320411
PhoneUse>ADHD	Both	rs371213913	A	0.9849	G	-0.0139	0.0052	0.0072	0.0165	0.0224	0.230644
PhoneUse>ADHD	Both	rs371708617	A	0.985	G	-0.0129	0.0041	0.00162	-0.0171	0.0181	0.17226
PhoneUse>ADHD	Both	rs372038798	A	0.9196	G	-0.0651	0.0172	0.000158	-0.0049	0.0656	0.470173
PhoneUse>ADHD	Both	rs373093100	T	0.7035	C	0.0178	0.0177	0.314	-0.0101	0.0686	0.441623
PhoneUse>ADHD	Both	rs374260870	T	0.0096	A	0.0242	0.0088	0.00603	0.0165	0.0363	0.324271
PhoneUse>ADHD	Both	rs375342381	A	0.7885	G	-0.0455	0.0147	0.00201	-0.0149	0.0678	0.413303
PhoneUse>ADHD	Both	rs3769427	G	0.0423	A	0.0039	0.005	0.435	-0.0018	0.0216	0.466342
PhoneUse>ADHD	Both	rs3770205	A	0.5285	C	-0.004	0.0032	0.211	0.0053	0.0137	0.349528
PhoneUse>ADHD	Both	rs3777150	A	0.5939	C	-0.0145	0.0034	1.77e-05	-0.0068	0.0143	0.317818
PhoneUse>ADHD	Both	rs3784483	G	0.9159	A	-0.0075	0.0033	0.0247	0.0119	0.0142	0.20188
PhoneUse>ADHD	Both	rs3791480	A	0.9846	G	0.0104	0.0037	0.00542	0.0173	0.0161	0.140879
PhoneUse>ADHD	Both	rs3793356	T	0.5899	C	-0.0353	0.0106	0.000884	-0.026	0.0422	0.268803
PhoneUse>ADHD	Both	rs3795605	A	0.8489	G	-0.0152	0.0044	0.000492	-0.0106	0.0193	0.292233
PhoneUse>ADHD	Both	rs3806116	G	0.0711	T	-0.0127	0.0033	0.000113	-0.0003	0.0141	0.491402
PhoneUse>ADHD	Both	rs3806648	C	0.0623	T	0.0249	0.0064	0.000108	0.0201	0.0286	0.241474
PhoneUse>ADHD	Both	rs3818061	A	0.5294	G	0.011	0.0035	0.00163	0.0068	0.0151	0.326857
PhoneUse>ADHD	Both	rs3843894	T	0.9762	C	-0.0109	0.0039	0.00529	-0.0118	0.0176	0.251807
PhoneUse>ADHD	Both	rs3848991	A	0.7855	G	-0.0119	0.0033	0.000288	0.0052	0.0139	0.355031
PhoneUse>ADHD	Both	rs3851902	T	0.7647	C	-0.0062	0.0045	0.17	-0.0202	0.022	0.1793
PhoneUse>ADHD	Both	rs385915	C	0.2727	T	0.0143	0.0042	0.000649	0.0054	0.0178	0.380211
PhoneUse>ADHD	Both	rs3862773	A	0.9855	G	-0.0095	0.0036	0.00802	-0.0159	0.0181	0.189303
PhoneUse>ADHD	Both	rs3902804	G	0.2919	A	-0.0115	0.0037	0.00207	0.0076	0.0161	0.319401
PhoneUse>ADHD	Both	rs3914635	T	0.9802	C	0.0109	0.0042	0.00998	-0.0152	0.0207	0.230747
PhoneUse>ADHD	Both	rs3923049	C	0.9935	T	-0.0077	0.0034	0.0216	-0.0017	0.0145	0.452295
PhoneUse>ADHD	Both	rs3924995	G	0.9877	A	0.0141	0.0104	0.176	-0.0542	0.0465	0.121693
PhoneUse>ADHD	Both	rs3931254	G	0.0167	A	0.0067	0.0059	0.255	0.0116	0.0264	0.33084
PhoneUse>ADHD	Both	rs4008954	C	0.0176	T	-0.0145	0.0033	1.42e-05	-0.0021	0.0144	0.442466
PhoneUse>ADHD	Both	rs4036462	G	0.045	T	-0.0092	0.0033	0.00583	0.0042	0.0175	0.404915
PhoneUse>ADHD	Both	rs4075827	A	0.6186	G	0.0109	0.0096	0.257	-0.0032	0.0434	0.470496
PhoneUse>ADHD	Both	rs4077119	G	0.0116	C	-0.0054	0.0036	0.136	-0.0059	0.0171	0.364923
PhoneUse>ADHD	Both	rs41265007	A	0.6125	G	0.0257	0.0076	0.000751	0.012	0.0341	0.362623
PhoneUse>ADHD	Both	rs41286168	G	0.0419	A	0.0255	0.0157	0.104	0.0007	0.0592	0.495314
PhoneUse>ADHD	Both	rs41287349	A	0.0121	G	0.0164	0.0115	0.153	-0.0021	0.0514	0.483481
PhoneUse>ADHD	Both	rs41309954	A	0.8282	C	-0.0119	0.006	0.0489	-0.0011	0.0268	0.483174
PhoneUse>ADHD	Both	rs413501	A	0.8937	G	0.0155	0.0038	3.84e-05	0.0102	0.0154	0.254622
PhoneUse>ADHD	Both	rs4135292	A	0.0435	G	0.0246	0.0126	0.0506	0.0052	0.0542	0.461706
PhoneUse>ADHD	Both	rs41404051	G	0.0695	C	-0.0062	0.0043	0.146	-0.0139	0.0188	0.229868
PhoneUse>ADHD	Both	rs41476746	G	0.9092	A	0.0142	0.0054	0.00844	0.0033	0.0234	0.443184
PhoneUse>ADHD	Both	rs41488747	A	0.0617	T	0.0178	0.0058	0.00229	0.0078	0.0244	0.374333
PhoneUse>ADHD	Both	rs41515444	A	0.9635	G	0.0327	0.0112	0.00351	-0.0165	0.047	0.363094
PhoneUse>ADHD	Both	rs41601	C	0.9326	T	-0.0136	0.0032	2.47e-05	0.0044	0.0134	0.371695
PhoneUse>ADHD	Both	rs4237376	T	0.5365	C	-0.0111	0.0032	0.000586	0.0027	0.0136	0.420277
PhoneUse>ADHD	Both	rs4247029	A	0.8319	G	-0.0081	0.0033	0.0131	0.0045	0.0166	0.393815
PhoneUse>ADHD	Both	rs4254948	C	0.976	T	-0.0275	0.0066	3.36e-05	0.0089	0.0309	0.386084
PhoneUse>ADHD	Both	rs4264500	T	0.1082	C	0.0038	0.0036	0.286	-0.0121	0.0182	0.253523
PhoneUse>ADHD	Both	rs4294139	C	0.0153	T	-0.0112	0.0033	0.000646	-0.0015	0.0137	0.457032
PhoneUse>ADHD	Both	rs4299719	C	0.0169	A	-0.0184	0.0153	0.23	-0.0076	0.0566	0.446901
PhoneUse>ADHD	Both	rs4302750	G	0.4905	A	-0.0178	0.004	8.29e-06	-0.0023	0.0173	0.44613
PhoneUse>ADHD	Both	rs4311992	A	0.6614	G	-0.0086	0.0038	0.0238	0.0064	0.016	0.34493
PhoneUse>ADHD	Both	rs4312222	T	0.4772	G	0.0138	0.0035	8.48e-05	-0.0122	0.0162	0.226451
PhoneUse>ADHD	Both	rs4329221	T	0.0448	C	-0.0063	0.0035	0.0693	0.0053	0.0149	0.359937
PhoneUse>ADHD	Both	rs4340013	C	0.4725	A	0.0136	0.0033	4.82e-05	0.0115	0.0143	0.211383
PhoneUse>ADHD	Both	rs4354678	T	0.0108	A	0.0029	0.0046	0.531	-0.0123	0.0196	0.265332
PhoneUse>ADHD	Both	rs4365908	G	0.0206	T	0.0059	0.0041	0.152	0.008	0.0181	0.32856
PhoneUse>ADHD	Both	rs437595	A	0.9844	G	-0.0115	0.0066	0.0812	-0.0112	0.0274	0.341294
PhoneUse>ADHD	Both	rs4380826	T	0.9877	C	-0.022	0.0057	0.000108	-0.004	0.0235	0.43248
PhoneUse>ADHD	Both	rs4390008	G	0.2647	C	-0.0163	0.0062	0.00853	-0.0141	0.0263	0.295767
PhoneUse>ADHD	Both	rs4393882	C	0.0376	G	-0.0128	0.0041	0.00157	0.003	0.0168	0.4302
PhoneUse>ADHD	Both	rs4407541	T	0.9591	G	-0.0136	0.0038	0.000303	-0.0021	0.0163	0.448043
PhoneUse>ADHD	Both	rs4426690	C	0.5283	T	0.0107	0.0041	0.00935	-0.0073	0.0178	0.340078
PhoneUse>ADHD	Both	rs4449192	G	0.0355	A	0.0076	0.0032	0.0191	-0.0063	0.0137	0.324068
PhoneUse>ADHD	Both	rs4498636	A	0.8803	G	0.0142	0.0033	1.88e-05	-0.0041	0.0143	0.387591
PhoneUse>ADHD	Both	rs451909	T	0.0756	G	0.0225	0.0075	0.00264	0.035	0.0328	0.142933
PhoneUse>ADHD	Both	rs4529993	G	0.1528	T	-0.0142	0.0033	1.46e-05	0.0072	0.0139	0.302034
PhoneUse>ADHD	Both	rs4541991	T	0.3958	C	0.0154	0.0039	8.33e-05	-0.0101	0.0164	0.268618
PhoneUse>ADHD	Both	rs45476599	C	0.0333	T	0.018	0.0103	0.08	0.0129	0.0504	0.399325
PhoneUse>ADHD	Both	rs45493196	T	0.9769	C	0.0106	0.0049	0.03	-0.0027	0.0248	0.456077
PhoneUse>ADHD	Both	rs45505202	C	0.0383	G	-0.0195	0.0082	0.0174	-0.0257	0.0362	0.239158
PhoneUse>ADHD	Both	rs45555233	G	0.2099	A	0.0068	0.0061	0.264	0.0081	0.027	0.382389
PhoneUse>ADHD	Both	rs4569852	C	0.0334	T	-0.0067	0.0034	0.0526	-0.0022	0.0146	0.440912
PhoneUse>ADHD	Both	rs4607409	T	0.4418	C	0.0133	0.0045	0.00321	-0.0056	0.0186	0.382506
PhoneUse>ADHD	Both	rs4638225	A	0.9362	G	0.0249	0.0037	2.04e-11	0.0112	0.0156	0.237185
PhoneUse>ADHD	Both	rs4648793	T	0.5305	C	-0.0132	0.0033	7.79e-05	-0.0044	0.0157	0.388893
PhoneUse>ADHD	Both	rs464982	G	0.2017	A	0.014	0.0033	2.31e-05	-0.0065	0.0149	0.331012
PhoneUse>ADHD	Both	rs4652093	A	0.0158	G	-0.0112	0.0033	0.000632	-0.0007	0.0151	0.481633
PhoneUse>ADHD	Both	rs4652845	C	0.094	G	0.0077	0.0035	0.0264	0.009	0.0145	0.266625
PhoneUse>ADHD	Both	rs4656111	A	0.6806	G	0.0127	0.0054	0.0195	-0.01	0.0244	0.341115
PhoneUse>ADHD	Both	rs4665985	C	0.0189	A	0.0133	0.0036	0.000262	-0.0023	0.0162	0.44355
PhoneUse>ADHD	Both	rs4668290	T	0.9745	C	-0.0211	0.0091	0.0204	-0.0136	0.0388	0.363452
PhoneUse>ADHD	Both	rs4668801	A	0.0459	T	-0.0466	0.0131	0.000395	-0.0257	0.0545	0.318547
PhoneUse>ADHD	Both	rs4670098	A	0.9832	C	-0.0132	0.0033	5.73e-05	0.006	0.0137	0.329705
PhoneUse>ADHD	Both	rs4675076	A	0.9654	G	-0.0079	0.0037	0.0334	-0.0015	0.0156	0.461232
PhoneUse>ADHD	Both	rs4677094	C	0.4073	A	0.0092	0.0043	0.0336	-0.0006	0.0181	0.486611
PhoneUse>ADHD	Both	rs4677809	G	0.0863	C	-0.0106	0.0036	0.0031	-0.0073	0.015	0.314367
PhoneUse>ADHD	Both	rs4691073	G	0.0231	A	0.0106	0.0033	0.00124	-0.009	0.014	0.259365
PhoneUse>ADHD	Both	rs4699985	T	0.983	C	0.0113	0.0049	0.0199	0.003	0.0213	0.44409
PhoneUse>ADHD	Both	rs4702002	A	0.9778	G	-0.0051	0.0035	0.139	-0.0033	0.0148	0.410625
PhoneUse>ADHD	Both	rs4703495	C	0.9842	T	0.0201	0.007	0.00406	0.0046	0.0289	0.437282
PhoneUse>ADHD	Both	rs4703904	A	0.9864	G	0.0127	0.0032	7.29e-05	0.0074	0.0141	0.299171
PhoneUse>ADHD	Both	rs4720058	T	0.0353	A	-0.0138	0.0033	3.3e-05	0.0151	0.014	0.140861
PhoneUse>ADHD	Both	rs4733960	C	0.0945	T	-0.0086	0.0039	0.0259	-0.014	0.0164	0.19616
PhoneUse>ADHD	Both	rs4735922	A	0.2933	T	-0.0125	0.0043	0.00342	0.0205	0.019	0.14082
PhoneUse>ADHD	Both	rs4749937	G	0.2955	T	-0.0159	0.0038	2.36e-05	-0.0204	0.0159	0.100078
PhoneUse>ADHD	Both	rs4751291	T	0.2889	C	0.0037	0.0033	0.256	-0.0066	0.0136	0.314794
PhoneUse>ADHD	Both	rs4754550	G	0.7322	A	-0.0108	0.0033	0.000961	0.0122	0.014	0.19255
PhoneUse>ADHD	Both	rs4757818	A	0.9105	G	0.0086	0.0034	0.0103	-0.0135	0.0149	0.183148
PhoneUse>ADHD	Both	rs4760043	C	0.1734	A	0.0071	0.0033	0.0317	0.0012	0.014	0.46658
PhoneUse>ADHD	Both	rs4762755	T	0.9852	C	0.0129	0.0033	8.07e-05	0.0109	0.0141	0.218821
PhoneUse>ADHD	Both	rs4766632	A	0.5143	G	-0.0169	0.0038	6.25e-06	-0.0003	0.0186	0.492545
PhoneUse>ADHD	Both	rs4770476	G	0.2378	A	0.0098	0.0034	0.00391	0.0054	0.015	0.358733
PhoneUse>ADHD	Both	rs4772439	A	0.6194	G	0.0085	0.0035	0.0146	0.0001	0.0146	0.497625
PhoneUse>ADHD	Both	rs4776537	T	0.7555	G	-0.0113	0.0033	0.000658	-0.0124	0.0141	0.189225
PhoneUse>ADHD	Both	rs4788993	C	0.0535	A	0.0102	0.0033	0.00212	0.005	0.0143	0.364534
PhoneUse>ADHD	Both	rs4792055	A	0.021	T	0.0426	0.0155	0.00594	0.0152	0.0624	0.404036
PhoneUse>ADHD	Both	rs4792614	T	0.9831	C	0.018	0.006	0.00276	-0.0115	0.0265	0.33266
PhoneUse>ADHD	Both	rs4793881	G	0.0256	A	-0.015	0.0043	0.000468	0.0043	0.0187	0.409087
PhoneUse>ADHD	Both	rs4809371	T	0.5563	C	-0.0346	0.0068	3.84e-07	-0.0033	0.0272	0.451716
PhoneUse>ADHD	Both	rs4810670	T	0.6293	C	0.0159	0.004	6e-05	0.0101	0.0177	0.283792
PhoneUse>ADHD	Both	rs4843382	C	0.0193	T	-0.0137	0.0037	0.000212	0	0.0155	0.5
PhoneUse>ADHD	Both	rs4847017	T	0.9751	C	-0.0118	0.0034	0.000422	-0.0091	0.0141	0.259903
PhoneUse>ADHD	Both	rs4848124	T	0.9595	C	-0.0108	0.0033	0.00106	0.0018	0.0146	0.450274
PhoneUse>ADHD	Both	rs4849972	A	0.2034	C	-0.0038	0.0046	0.405	-0.004	0.0195	0.418807
PhoneUse>ADHD	Both	rs4851548	G	0.035	A	-0.0146	0.004	0.000281	-0.0073	0.0168	0.331133
PhoneUse>ADHD	Both	rs4852567	G	0.4919	A	-0.0143	0.0036	6.4e-05	-0.0225	0.0152	0.0690537
PhoneUse>ADHD	Both	rs4863713	C	0.9585	T	-0.0119	0.0033	0.000367	-0.0072	0.0139	0.303058
PhoneUse>ADHD	Both	rs4879262	T	0.9857	C	-0.0147	0.0044	0.000936	-0.003	0.02	0.439554
PhoneUse>ADHD	Both	rs488283	T	0.6579	C	0.01	0.0034	0.00327	0.0104	0.0142	0.232382
PhoneUse>ADHD	Both	rs4886109	T	0.5036	G	-0.0138	0.0033	2.64e-05	-0.0126	0.0139	0.183243
PhoneUse>ADHD	Both	rs4890788	T	0.9779	C	-0.0102	0.0033	0.00181	-0.0018	0.0145	0.451152
PhoneUse>ADHD	Both	rs4896444	T	0.5074	G	-0.0028	0.0035	0.428	0.0096	0.0161	0.275505
PhoneUse>ADHD	Both	rs4903274	A	0.986	G	0.0124	0.0035	0.00038	0.0048	0.0149	0.373165
PhoneUse>ADHD	Both	rs4903529	A	0.9025	G	-0.0067	0.0033	0.0405	-0.0161	0.0142	0.128258
PhoneUse>ADHD	Both	rs4906269	C	0.9157	A	0.0171	0.0043	6.34e-05	0.0217	0.0178	0.111249
PhoneUse>ADHD	Both	rs4907474	G	0.0201	C	0.0186	0.006	0.00195	-0.0206	0.0262	0.215516
PhoneUse>ADHD	Both	rs4908469	C	0.7806	T	-0.0131	0.0054	0.0158	-0.0174	0.0227	0.221511
PhoneUse>ADHD	Both	rs4909289	G	0.7488	A	-0.0139	0.0036	0.00012	0.0072	0.0154	0.319874
PhoneUse>ADHD	Both	rs4916181	A	0.9191	G	0.0209	0.0075	0.00525	0.0066	0.0307	0.41431
PhoneUse>ADHD	Both	rs4916325	T	0.34	C	-0.0204	0.0066	0.00197	0.0114	0.0259	0.329599
PhoneUse>ADHD	Both	rs492340	T	0.7094	C	0.019	0.0039	1.15e-06	0.0043	0.0175	0.402954
PhoneUse>ADHD	Both	rs4925337	C	0.9485	T	-0.0057	0.0032	0.0755	0.0102	0.0137	0.229092
PhoneUse>ADHD	Both	rs4926335	A	0.5784	C	0.0268	0.0061	9.88e-06	-0.0042	0.0251	0.433378
PhoneUse>ADHD	Both	rs4931222	G	0.1168	A	0.0106	0.0068	0.117	0.0307	0.0306	0.157824
PhoneUse>ADHD	Both	rs4935610	T	0.7261	G	-0.0179	0.0059	0.00234	-0.0048	0.0259	0.426164
PhoneUse>ADHD	Both	rs4937860	G	0.9657	A	0.0158	0.0052	0.00217	0.0281	0.0232	0.112923
PhoneUse>ADHD	Both	rs4951626	G	0.0723	T	-0.0252	0.0086	0.00333	0.0183	0.0394	0.321288
PhoneUse>ADHD	Both	rs4953340	G	0.013	C	-0.0097	0.0034	0.00417	-0.0011	0.015	0.470036
PhoneUse>ADHD	Both	rs4953409	A	0.0325	G	0.0089	0.0035	0.0107	0.0025	0.015	0.433285
PhoneUse>ADHD	Both	rs4962113	C	0.0175	T	0.0032	0.0033	0.328	0.002	0.0151	0.448509
PhoneUse>ADHD	Both	rs4963478	A	0.012	T	0.0106	0.0036	0.00318	-0.0033	0.0153	0.414588
PhoneUse>ADHD	Both	rs4964731	C	0.3405	A	-0.0091	0.0032	0.00467	-0.001	0.0135	0.470543
PhoneUse>ADHD	Both	rs5019657	T	0.9656	C	0.0049	0.0033	0.134	0.0025	0.0137	0.428259
PhoneUse>ADHD	Both	rs514255	C	0.6923	A	-0.0141	0.0041	0.000638	-0.0186	0.0169	0.13569
PhoneUse>ADHD	Both	rs514371	T	0.9568	G	-0.0078	0.0032	0.0162	-0.0046	0.0136	0.366329
PhoneUse>ADHD	Both	rs536136	A	0.0275	G	-0.0171	0.0032	1.13e-07	-0.0121	0.0136	0.187313
PhoneUse>ADHD	Both	rs546241	G	0.3215	A	0.0055	0.0033	0.0948	0.0003	0.0143	0.491516
PhoneUse>ADHD	Both	rs551786	C	0.4516	A	0.0512	0.0136	0.000168	0.0554	0.0639	0.193087
PhoneUse>ADHD	Both	rs55633978	A	0.8069	G	-0.0182	0.0056	0.0011	-0.002	0.0233	0.465832
PhoneUse>ADHD	Both	rs55649449	C	0.9906	T	-0.0083	0.0033	0.0128	-0.003	0.0145	0.419343
PhoneUse>ADHD	Both	rs55650598	C	0.9743	T	0.0126	0.0053	0.0172	0.0116	0.0239	0.314417
PhoneUse>ADHD	Both	rs556507	A	0.0328	C	0.0093	0.0032	0.00375	0.0018	0.0145	0.451114
PhoneUse>ADHD	Both	rs55691234	G	0.9203	A	0.0152	0.0052	0.00363	0.0184	0.026	0.23942
PhoneUse>ADHD	Both	rs55725509	A	0.7009	G	-0.0177	0.0049	0.000271	-0.0153	0.0226	0.248803
PhoneUse>ADHD	Both	rs55729604	C	0.0122	T	-0.0127	0.0052	0.0144	0.0043	0.0232	0.425755
PhoneUse>ADHD	Both	rs55740408	G	0.162	A	0.0241	0.0098	0.0137	-0.0227	0.0375	0.27273
PhoneUse>ADHD	Both	rs55790101	T	0.6336	C	0.0162	0.008	0.0427	-0.0148	0.0406	0.358037
PhoneUse>ADHD	Both	rs55827511	C	0.4712	T	0.0134	0.0038	0.000419	0.0021	0.0159	0.447829
PhoneUse>ADHD	Both	rs55869169	G	0.0556	A	-0.0285	0.0092	0.00205	0.0018	0.0545	0.486654
PhoneUse>ADHD	Both	rs55885610	T	0.0462	C	-0.027	0.0087	0.00197	0.0135	0.0395	0.366594
PhoneUse>ADHD	Both	rs55947827	T	0.5206	C	0.0088	0.0044	0.0448	0.0055	0.0187	0.384025
PhoneUse>ADHD	Both	rs56002468	G	0.9512	A	0.0055	0.0056	0.329	-0.0019	0.026	0.470704
PhoneUse>ADHD	Both	rs56011703	T	0.9883	C	0.0224	0.0047	1.97e-06	0.0114	0.0213	0.296575
PhoneUse>ADHD	Both	rs56044012	T	0.9541	C	-0.0291	0.0095	0.00204	-0.0082	0.0375	0.413841
PhoneUse>ADHD	Both	rs56046505	T	0.9529	C	0.009	0.0032	0.00552	-0.0046	0.0158	0.38543
PhoneUse>ADHD	Both	rs56060477	C	0.1994	T	-0.0165	0.006	0.00599	-0.0193	0.0258	0.227416
PhoneUse>ADHD	Both	rs56076539	C	0.0324	T	-0.0076	0.0054	0.157	-0.0016	0.0235	0.472719
PhoneUse>ADHD	Both	rs56078044	A	0.0454	T	-0.011	0.0098	0.262	0.0145	0.0482	0.382079
PhoneUse>ADHD	Both	rs56083993	T	0.9185	C	-0.0146	0.0032	5.7e-06	-0.0082	0.0136	0.274185
PhoneUse>ADHD	Both	rs56099531	A	0.9898	G	-0.0121	0.0037	0.000905	-0.0087	0.0153	0.284148
PhoneUse>ADHD	Both	rs56131019	A	0.0614	T	-0.0306	0.0081	0.000169	0.0168	0.0401	0.337563
PhoneUse>ADHD	Both	rs56139448	C	0.394	T	0.0242	0.0096	0.0116	0.0359	0.0419	0.195959
PhoneUse>ADHD	Both	rs56169739	T	0.1724	A	-0.0077	0.0049	0.12	-0.0054	0.0219	0.4021
PhoneUse>ADHD	Both	rs56191895	T	0.1609	C	-0.0166	0.004	2.71e-05	-0.0209	0.0164	0.101383
PhoneUse>ADHD	Both	rs56216918	A	0.9823	G	0.0176	0.0119	0.14	-0.017	0.0579	0.384641
PhoneUse>ADHD	Both	rs56235400	A	0.9914	G	-0.0102	0.0067	0.129	0.0221	0.0305	0.234286
PhoneUse>ADHD	Both	rs56236400	A	0.62	G	-0.0432	0.0158	0.00639	-0.0066	0.0661	0.460476
PhoneUse>ADHD	Both	rs56241733	C	0.4742	T	0.011	0.0054	0.0428	0.0096	0.0243	0.34574
PhoneUse>ADHD	Both	rs56252480	T	0.187	A	0.0519	0.0127	4.35e-05	0.0264	0.0544	0.313984
PhoneUse>ADHD	Both	rs56257415	A	0.5123	G	-0.0158	0.0139	0.256	-0.0135	0.0658	0.418951
PhoneUse>ADHD	Both	rs56284147	A	0.5737	G	0.0143	0.0047	0.00209	-0.0001	0.0234	0.497778
PhoneUse>ADHD	Both	rs56391780	T	0.0743	C	0.0283	0.0074	0.000143	0.024	0.0358	0.251149
PhoneUse>ADHD	Both	rs56410778	C	0.2045	T	0.0067	0.0091	0.459	0.0121	0.0481	0.400572
PhoneUse>ADHD	Both	rs566673	G	0.9745	T	0.0065	0.0032	0.0434	-0.0025	0.0135	0.425953
PhoneUse>ADHD	Both	rs56677590	C	0.5347	A	-0.0182	0.0046	8.69e-05	-0.0052	0.0191	0.393366
PhoneUse>ADHD	Both	rs57027235	A	0.9904	G	-0.0111	0.009	0.219	0.0184	0.0425	0.332414
PhoneUse>ADHD	Both	rs57032488	G	0.5151	A	0.0096	0.008	0.232	0.0152	0.0356	0.33426
PhoneUse>ADHD	Both	rs570450	C	0.3107	T	0.0105	0.0032	0.00106	0.0106	0.0136	0.217021
PhoneUse>ADHD	Both	rs57052990	T	0.8967	C	-0.0152	0.0033	3.76e-06	-0.0127	0.0138	0.179044
PhoneUse>ADHD	Both	rs57221424	G	0.0611	C	0.0128	0.0035	0.000202	-0.0111	0.0148	0.226218
PhoneUse>ADHD	Both	rs57291280	C	0.6364	T	-0.0608	0.0147	3.63e-05	-0.0138	0.0595	0.408504
PhoneUse>ADHD	Both	rs57340088	T	0.2002	C	0.0165	0.0085	0.0527	-0.0191	0.0416	0.322976
PhoneUse>ADHD	Both	rs5743856	C	0.4158	T	-0.0111	0.0094	0.237	0.0046	0.0498	0.462838
PhoneUse>ADHD	Both	rs5744830	T	0.8863	C	-0.0071	0.0108	0.51	-0.0142	0.0489	0.386103
PhoneUse>ADHD	Both	rs57466716	A	0.9706	C	0.0148	0.0072	0.0398	0.0072	0.0295	0.403459
PhoneUse>ADHD	Both	rs5749332	A	0.8278	C	0.0188	0.0147	0.203	-0.0261	0.0459	0.285102
PhoneUse>ADHD	Both	rs575929	C	0.459	T	-0.012	0.0034	0.000344	0.0014	0.0146	0.462141
PhoneUse>ADHD	Both	rs57638806	T	0.7327	C	-0.0309	0.0069	6.86e-06	-0.0041	0.0305	0.44617
PhoneUse>ADHD	Both	rs5767064	A	0.4271	G	-0.0102	0.0033	0.00186	0.0007	0.0163	0.483012
PhoneUse>ADHD	Both	rs577054	A	0.7921	C	-0.0103	0.004	0.00964	-0.0024	0.0168	0.442493
PhoneUse>ADHD	Both	rs57848834	T	0.9933	C	0.0476	0.0127	0.00018	-0.0366	0.0738	0.310131
PhoneUse>ADHD	Both	rs579749	T	0.9689	C	0.0094	0.0042	0.0247	0.0097	0.0172	0.286699
PhoneUse>ADHD	Both	rs58238734	A	0.8612	G	-0.0116	0.0071	0.1	-0.0132	0.0315	0.338042
PhoneUse>ADHD	Both	rs58241898	A	0.8106	G	-0.0039	0.0036	0.272	0.0107	0.0179	0.275264
PhoneUse>ADHD	Both	rs58547605	T	0.5948	C	0.0167	0.0041	4.26e-05	0.006	0.0173	0.363539
PhoneUse>ADHD	Both	rs58677719	A	0.0569	T	-0.0205	0.0074	0.00567	-0.0096	0.0321	0.383005
PhoneUse>ADHD	Both	rs58739078	G	0.9713	A	-0.0133	0.0069	0.0524	-0.0041	0.0286	0.44262
PhoneUse>ADHD	Both	rs58939755	A	0.8389	G	0.0152	0.0048	0.00161	0.0046	0.0244	0.424461
PhoneUse>ADHD	Both	rs59179732	C	0.3015	T	-0.0114	0.0034	0.000686	-0.0059	0.0144	0.339783
PhoneUse>ADHD	Both	rs591944	C	0.3285	T	-0.0198	0.0061	0.00126	-0.0135	0.0269	0.30779
PhoneUse>ADHD	Both	rs59234112	A	0.9881	G	-0.0151	0.0036	3.22e-05	-0.005	0.0152	0.371282
PhoneUse>ADHD	Both	rs59310723	A	0.0228	G	-0.0429	0.0142	0.00261	-0.0063	0.0637	0.460613
PhoneUse>ADHD	Both	rs59391924	T	0.6561	C	-0.0175	0.0091	0.0536	0.0247	0.0401	0.269238
PhoneUse>ADHD	Both	rs59636564	C	0.6917	T	0.0075	0.0033	0.0221	-0.002	0.0141	0.442461
PhoneUse>ADHD	Both	rs59669045	A	0.9748	G	-0.004	0.0038	0.294	0.0026	0.0156	0.434738
PhoneUse>ADHD	Both	rs598585	A	0.9886	G	-0.0077	0.0034	0.0224	0.003	0.0141	0.417088
PhoneUse>ADHD	Both	rs5992781	T	0.6832	C	-0.0049	0.0047	0.303	-0.0101	0.0204	0.309941
PhoneUse>ADHD	Both	rs5999815	G	0.186	A	-0.0063	0.0035	0.0669	0.0047	0.0149	0.375363
PhoneUse>ADHD	Both	rs6000238	G	0.061	A	-0.0129	0.0036	0.000384	0.0064	0.0155	0.34024
PhoneUse>ADHD	Both	rs60063403	C	0.2427	T	-0.011	0.0063	0.0797	-0.0084	0.0259	0.372473
PhoneUse>ADHD	Both	rs6011934	G	0.6957	A	0.0184	0.006	0.00207	-0.0158	0.0245	0.25939
PhoneUse>ADHD	Both	rs60136285	A	0.0601	G	0.0218	0.0056	0.000102	0.0076	0.025	0.379873
PhoneUse>ADHD	Both	rs60150813	A	0.5085	G	-0.0153	0.0043	0.00034	0.0015	0.0204	0.470269
PhoneUse>ADHD	Both	rs60154466	A	0.9637	G	-0.0246	0.0068	0.00027	-0.0012	0.0276	0.483033
PhoneUse>ADHD	Both	rs60176203	G	0.0864	T	-0.0271	0.0083	0.00109	0.0123	0.0437	0.388881
PhoneUse>ADHD	Both	rs60248809	C	0.067	A	0.0084	0.0034	0.0144	0.01	0.0142	0.239894
PhoneUse>ADHD	Both	rs60258113	A	0.434	G	0.0104	0.0035	0.00269	0.0012	0.0166	0.471881
PhoneUse>ADHD	Both	rs60302213	T	0.9261	C	-0.0093	0.0044	0.0355	-0.0102	0.0188	0.294393
PhoneUse>ADHD	Both	rs6032801	T	0.6527	C	0.0125	0.0033	0.000134	-0.0041	0.0145	0.3891
PhoneUse>ADHD	Both	rs60388306	C	0.0442	A	0.0531	0.0161	0.00101	0	0.0596	0.5
PhoneUse>ADHD	Both	rs60514284	A	0.0721	T	-0.0064	0.0035	0.0666	-0.0104	0.0173	0.274243
PhoneUse>ADHD	Both	rs6061755	G	0.1089	A	0.005	0.004	0.21	0.0049	0.0167	0.3854
PhoneUse>ADHD	Both	rs6076221	C	0.4252	A	-0.0105	0.0032	0.00121	-0.0017	0.0137	0.449524
PhoneUse>ADHD	Both	rs6084415	A	0.9378	C	0.0187	0.0073	0.0107	0.0199	0.0348	0.283382
PhoneUse>ADHD	Both	rs60879131	A	0.9467	C	-0.0274	0.0088	0.00188	-0.0083	0.0404	0.418655
PhoneUse>ADHD	Both	rs60906817	A	0.9888	G	-0.0121	0.0037	0.00117	0.0107	0.0164	0.25734
PhoneUse>ADHD	Both	rs6098930	C	0.0963	T	0.0072	0.0033	0.0293	-0.003	0.0146	0.419888
PhoneUse>ADHD	Both	rs61026939	A	0.6854	C	-0.0102	0.0033	0.00223	0.0029	0.0141	0.419477
PhoneUse>ADHD	Both	rs6108927	C	0.3904	T	0.008	0.0035	0.0214	-0.0013	0.0148	0.463815
PhoneUse>ADHD	Both	rs61132908	C	0.009	G	-0.0513	0.0138	0.000213	-0.04	0.0672	0.275858
PhoneUse>ADHD	Both	rs6114896	C	0.1521	T	0.0219	0.0069	0.00151	-0.0346	0.0306	0.129001
PhoneUse>ADHD	Both	rs611601	C	0.0133	T	-0.0112	0.0058	0.0544	-0.0162	0.0248	0.257384
PhoneUse>ADHD	Both	rs6130273	C	0.1854	T	0.0042	0.0034	0.218	-0.0016	0.0145	0.455842
PhoneUse>ADHD	Both	rs61314636	C	0.0248	T	0.0139	0.004	0.000445	0.0004	0.0162	0.489301
PhoneUse>ADHD	Both	rs61348498	T	0.9859	G	0.0055	0.0033	0.101	-0.0066	0.0136	0.313644
PhoneUse>ADHD	Both	rs6140395	C	0.9748	A	-0.0059	0.0033	0.0724	-0.0063	0.0139	0.326432
PhoneUse>ADHD	Both	rs617198	C	0.2216	T	0.0031	0.0034	0.353	0.0046	0.0142	0.371774
PhoneUse>ADHD	Both	rs61735752	C	0.1292	G	0.0184	0.0091	0.0436	-0.0107	0.0411	0.397434
PhoneUse>ADHD	Both	rs61740440	C	0.2564	G	0.0123	0.0045	0.00591	0.0025	0.0192	0.447783
PhoneUse>ADHD	Both	rs61749187	A	0.0546	G	0.0134	0.0085	0.115	0.0116	0.0421	0.391105
PhoneUse>ADHD	Both	rs61765039	A	0.5551	G	0.0093	0.0041	0.023	-0.0039	0.02	0.423382
PhoneUse>ADHD	Both	rs61769669	C	0.0137	A	-0.0209	0.0047	7.63e-06	0.0022	0.0203	0.457386
PhoneUse>ADHD	Both	rs617749	A	0.2628	G	-0.0063	0.0059	0.29	-0.0113	0.0243	0.320457
PhoneUse>ADHD	Both	rs61805072	T	0.8585	C	-0.0176	0.0072	0.0141	-0.0052	0.0299	0.431383
PhoneUse>ADHD	Both	rs61816697	G	0.2334	C	0.0104	0.0053	0.0491	-0.0022	0.0232	0.462733
PhoneUse>ADHD	Both	rs61827784	G	0.0129	A	-0.013	0.0069	0.0612	-0.0029	0.0322	0.464012
PhoneUse>ADHD	Both	rs61829460	A	0.8753	G	-0.0354	0.0134	0.00827	-0.0102	0.0512	0.420681
PhoneUse>ADHD	Both	rs61853339	C	0.1264	T	0.0152	0.0046	0.000887	0.0058	0.0191	0.380307
PhoneUse>ADHD	Both	rs61861269	C	0.6045	T	0.0093	0.0094	0.318	-0.001	0.0431	0.490766
PhoneUse>ADHD	Both	rs61861290	A	0.6176	G	0.0368	0.0135	0.00643	-0.0026	0.0547	0.481327
PhoneUse>ADHD	Both	rs61864510	A	0.8105	G	0.0097	0.0033	0.00301	0.0005	0.0151	0.486242
PhoneUse>ADHD	Both	rs61880320	T	0.8619	G	-0.006	0.005	0.231	0.014	0.0209	0.251035
PhoneUse>ADHD	Both	rs61911639	G	0.0402	A	-0.0201	0.009	0.0254	-0.021	0.0448	0.319467
PhoneUse>ADHD	Both	rs61914974	T	0.0354	A	0.0312	0.0064	1.1e-06	0.0129	0.0278	0.32187
PhoneUse>ADHD	Both	rs61920334	G	0.0303	A	0.0127	0.0038	0.000718	0.0022	0.016	0.444918
PhoneUse>ADHD	Both	rs61921074	T	0.9665	C	0.0161	0.0047	0.000656	0.0086	0.0205	0.337418
PhoneUse>ADHD	Both	rs61929593	A	0.088	G	-0.0123	0.0057	0.0313	0.0095	0.0233	0.342244
PhoneUse>ADHD	Both	rs61975908	A	0.6191	G	0.0149	0.0056	0.00776	-0.0083	0.0253	0.371498
PhoneUse>ADHD	Both	rs61977319	G	0.0161	T	-0.0196	0.0081	0.0156	-0.023	0.037	0.266938
PhoneUse>ADHD	Both	rs62015016	T	0.8989	C	-0.0127	0.0038	0.000759	0.0034	0.017	0.421033
PhoneUse>ADHD	Both	rs62029574	G	0.0813	A	-0.014	0.0054	0.00882	0.0055	0.0212	0.397365
PhoneUse>ADHD	Both	rs62044799	T	0.0232	A	-0.02	0.0069	0.00362	0.0141	0.0287	0.311971
PhoneUse>ADHD	Both	rs62059859	C	0.014	T	0.0117	0.0035	0.000729	-0.0059	0.0157	0.354427
PhoneUse>ADHD	Both	rs62077159	T	0.9684	C	0.0127	0.0033	0.000131	0.0065	0.0147	0.328858
PhoneUse>ADHD	Both	rs62079904	A	0.3336	G	0.0211	0.0091	0.0206	-0.0154	0.037	0.338441
PhoneUse>ADHD	Both	rs62080879	A	0.9292	G	-0.0093	0.0062	0.131	0.0013	0.0273	0.480364
PhoneUse>ADHD	Both	rs62083961	T	0.9316	G	0.0056	0.0036	0.12	-0.0073	0.0181	0.343434
PhoneUse>ADHD	Both	rs62102937	C	0.0154	T	-0.0109	0.0039	0.00477	-0.001	0.0166	0.477076
PhoneUse>ADHD	Both	rs62120470	C	0.2757	T	0.0065	0.0041	0.109	-0.0037	0.0189	0.421647
PhoneUse>ADHD	Both	rs62127266	G	0.0169	A	-0.0078	0.0036	0.0326	-0.0011	0.0163	0.472422
PhoneUse>ADHD	Both	rs62134958	T	0.9675	G	-0.027	0.0147	0.0665	-0.004	0.0543	0.470664
PhoneUse>ADHD	Both	rs62183915	G	0.9815	A	0.0121	0.0032	0.000172	0.0129	0.0135	0.168867
PhoneUse>ADHD	Both	rs62187180	A	0.027	G	-0.0159	0.0067	0.0176	0.027	0.0318	0.197793
PhoneUse>ADHD	Both	rs62193181	C	0.2055	G	0.0092	0.0072	0.199	-0.0249	0.034	0.231719
PhoneUse>ADHD	Both	rs62201021	A	0.4025	G	0.03	0.0108	0.00557	-0.0153	0.0476	0.374037
PhoneUse>ADHD	Both	rs62220264	C	0.318	A	-0.01	0.0104	0.334	0.0167	0.0466	0.360226
PhoneUse>ADHD	Both	rs62226906	T	0.9516	C	-0.0155	0.0055	0.00488	-0.0023	0.027	0.465363
PhoneUse>ADHD	Both	rs62233282	T	0.0778	C	0.0141	0.0047	0.00269	-0.004	0.0219	0.428386
PhoneUse>ADHD	Both	rs62236326	C	0.0287	T	-0.0273	0.0061	7.81e-06	0.0157	0.0263	0.275525
PhoneUse>ADHD	Both	rs62253401	C	0.972	A	-0.0107	0.005	0.0337	-0.0089	0.0215	0.339414
PhoneUse>ADHD	Both	rs62254302	G	0.0171	A	-0.037	0.0101	0.000257	-0.0204	0.0413	0.310932
PhoneUse>ADHD	Both	rs62273479	A	0.9085	G	-0.017	0.0122	0.163	0.0016	0.0486	0.487156
PhoneUse>ADHD	Both	rs62287938	A	0.1825	G	0.0122	0.004	0.00228	0.0053	0.0169	0.376991
PhoneUse>ADHD	Both	rs62296951	T	0.8954	G	0.0033	0.0033	0.31	0.0044	0.0142	0.377561
PhoneUse>ADHD	Both	rs62312602	T	0.0226	G	0.0139	0.0038	0.000231	0.0153	0.0162	0.171992
PhoneUse>ADHD	Both	rs62320544	T	0.9665	C	0.0172	0.0058	0.00298	0.0092	0.0242	0.352497
PhoneUse>ADHD	Both	rs62335610	A	0.5622	G	-0.0068	0.0035	0.0524	0.0011	0.016	0.472983
PhoneUse>ADHD	Both	rs62371960	T	0.0253	A	0.0147	0.004	0.000238	-0.0045	0.0178	0.400819
PhoneUse>ADHD	Both	rs62373355	C	0.1766	A	0.0127	0.009	0.156	-0.0005	0.0347	0.494012
PhoneUse>ADHD	Both	rs62402655	G	0.0318	C	-0.0066	0.007	0.34	-0.0034	0.0292	0.453825
PhoneUse>ADHD	Both	rs62453035	T	0.0203	C	-0.0067	0.0032	0.0363	0.0026	0.0136	0.42276
PhoneUse>ADHD	Both	rs62468887	C	0.1716	T	0.028	0.0061	3.79e-06	0.0002	0.0261	0.497344
PhoneUse>ADHD	Both	rs62472366	A	0.9834	C	0.0145	0.006	0.0165	-0.0101	0.0257	0.346891
PhoneUse>ADHD	Both	rs62476806	A	0.7899	G	0.007	0.006	0.245	0.004	0.0245	0.434553
PhoneUse>ADHD	Both	rs62485093	C	0.4931	T	-0.0213	0.0104	0.0402	0.0101	0.0581	0.430869
PhoneUse>ADHD	Both	rs62485373	C	0.4194	A	0.0317	0.013	0.0149	-0.0107	0.0741	0.442669
PhoneUse>ADHD	Both	rs62489407	A	0.8957	G	0.0157	0.0037	2.09e-05	-0.0121	0.0158	0.222368
PhoneUse>ADHD	Both	rs62494051	G	0.1582	A	-0.02	0.0067	0.0029	-0.0177	0.0308	0.28302
PhoneUse>ADHD	Both	rs62503677	C	0.4083	G	0.0171	0.0035	1.25e-06	-0.0056	0.0148	0.351478
PhoneUse>ADHD	Both	rs62511406	C	0.0744	G	0.0235	0.0065	0.000319	0.009	0.0307	0.384259
PhoneUse>ADHD	Both	rs62518401	G	0.4211	A	-0.0374	0.013	0.00412	0.0271	0.0569	0.316948
PhoneUse>ADHD	Both	rs62520784	A	0.8153	G	0.0256	0.0091	0.00477	0.0196	0.0382	0.303658
PhoneUse>ADHD	Both	rs62520815	T	0.7034	C	-0.0098	0.0042	0.0187	-0.0041	0.0196	0.416595
PhoneUse>ADHD	Both	rs62540675	T	0.0146	C	0.0164	0.0097	0.0907	-0.0257	0.0486	0.298403
PhoneUse>ADHD	Both	rs62569245	A	0.1105	G	-0.0156	0.005	0.00202	0.0019	0.0227	0.466454
PhoneUse>ADHD	Both	rs62576717	G	0.0211	A	-0.0387	0.0154	0.012	-0.0311	0.0623	0.309087
PhoneUse>ADHD	Both	rs62640852	A	0.9573	G	-0.0147	0.0142	0.301	0.0221	0.0619	0.360246
PhoneUse>ADHD	Both	rs636392	A	0.9931	C	-0.0146	0.0041	0.000368	0.0109	0.018	0.272372
PhoneUse>ADHD	Both	rs6414259	T	0.0479	G	0.0219	0.0179	0.221	-0.0211	0.0619	0.366304
PhoneUse>ADHD	Both	rs6429771	G	0.4945	T	0.0136	0.0037	0.000262	-0.0013	0.0149	0.465212
PhoneUse>ADHD	Both	rs645181	T	0.2783	A	0.0099	0.004	0.0137	0.0119	0.0173	0.24576
PhoneUse>ADHD	Both	rs646019	C	0.2589	A	-0.0132	0.0036	0.000274	-0.0138	0.0173	0.213062
PhoneUse>ADHD	Both	rs6492462	G	0.2987	A	-0.015	0.0035	1.43e-05	-0.0036	0.0146	0.402547
PhoneUse>ADHD	Both	rs6501207	C	0.0313	T	0.0023	0.0037	0.532	0.0073	0.0161	0.326196
PhoneUse>ADHD	Both	rs6503916	C	0.3306	T	-0.0104	0.0034	0.00211	-0.0114	0.0148	0.220121
PhoneUse>ADHD	Both	rs6509525	C	0.0798	T	0.0115	0.0032	0.000314	0.0004	0.0137	0.488614
PhoneUse>ADHD	Both	rs6553726	T	0.9779	C	0.0048	0.0033	0.143	-0.007	0.0144	0.31365
PhoneUse>ADHD	Both	rs6558700	G	0.1108	A	-0.0106	0.008	0.184	-0.0001	0.0311	0.498329
PhoneUse>ADHD	Both	rs6564372	C	0.021	T	0.0074	0.0032	0.0225	-0.003	0.0136	0.414086
PhoneUse>ADHD	Both	rs6565077	A	0.979	G	-0.0129	0.0032	5.8e-05	0.0014	0.0136	0.45798
PhoneUse>ADHD	Both	rs6574076	A	0.0831	C	0.0128	0.0037	0.000583	-0.0077	0.0159	0.313441
PhoneUse>ADHD	Both	rs6580179	A	0.6248	C	0.015	0.0043	0.000539	0.0017	0.0185	0.462575
PhoneUse>ADHD	Both	rs6583210	C	0.327	T	0.0049	0.0032	0.13	0.0109	0.0139	0.215492
PhoneUse>ADHD	Both	rs6583290	A	0.1093	G	0.0152	0.0061	0.0134	0.0099	0.0265	0.354937
PhoneUse>ADHD	Both	rs6590776	A	0.2585	G	-0.0308	0.0078	7.5e-05	-0.0132	0.0334	0.346774
PhoneUse>ADHD	Both	rs6592065	T	0.6363	C	0.0183	0.0049	0.000175	-0.0092	0.0196	0.319242
PhoneUse>ADHD	Both	rs6592662	G	0.2088	C	0.0083	0.004	0.0373	0.0062	0.0165	0.353297
PhoneUse>ADHD	Both	rs66637616	A	0.0318	T	0.013	0.0034	0.000101	-0.0185	0.0145	0.100486
PhoneUse>ADHD	Both	rs6664765	T	0.5567	C	0.0119	0.0051	0.0209	-0.0016	0.0225	0.470786
PhoneUse>ADHD	Both	rs6671177	C	0.2938	T	-0.0134	0.0043	0.00195	-0.0149	0.0185	0.210318
PhoneUse>ADHD	Both	rs66744350	A	0.9632	G	-0.0177	0.0039	5.9e-06	-0.002	0.0167	0.451349
PhoneUse>ADHD	Both	rs66744494	T	0.4217	G	-0.0203	0.0061	0.000919	-0.0226	0.0262	0.19388
PhoneUse>ADHD	Both	rs6693126	T	0.0683	A	0.0182	0.0105	0.0812	-0.0289	0.0554	0.300797
PhoneUse>ADHD	Both	rs6699355	T	0.9665	C	-0.0206	0.0052	6.92e-05	0.0012	0.022	0.477991
PhoneUse>ADHD	Both	rs669963	T	0.3748	A	-0.0134	0.0034	0.000102	-0.0071	0.0147	0.315094
PhoneUse>ADHD	Both	rs6703985	T	0.5127	G	0.0069	0.0032	0.0323	-0.0014	0.0148	0.462651
PhoneUse>ADHD	Both	rs67132591	T	0.8677	C	-0.015	0.0033	6.66e-06	0.0066	0.016	0.340997
PhoneUse>ADHD	Both	rs67139579	T	0.9845	C	-0.0205	0.0064	0.0014	-0.0121	0.0275	0.330302
PhoneUse>ADHD	Both	rs6716510	T	0.5465	C	-0.0149	0.0038	7.5e-05	-0.0142	0.0165	0.194712
PhoneUse>ADHD	Both	rs67228890	G	0.799	A	-0.0052	0.0035	0.131	0.0065	0.0145	0.327694
PhoneUse>ADHD	Both	rs6735587	G	0.6365	T	-0.0142	0.0032	1.22e-05	0.001	0.0135	0.469192
PhoneUse>ADHD	Both	rs6735709	A	0.0179	T	0.0146	0.0036	4.01e-05	0.0084	0.0146	0.281975
PhoneUse>ADHD	Both	rs67369522	T	0.8017	C	0.0206	0.0088	0.0198	-0.0091	0.0392	0.408018
PhoneUse>ADHD	Both	rs6737611	G	0.1532	A	-0.0222	0.0056	7.21e-05	-0.0017	0.0244	0.473018
PhoneUse>ADHD	Both	rs67452127	G	0.0242	A	-0.0144	0.004	0.000258	0.0135	0.0167	0.209333
PhoneUse>ADHD	Both	rs6749209	G	0.9719	A	-0.0167	0.0055	0.00222	-0.0098	0.0231	0.335439
PhoneUse>ADHD	Both	rs6759662	A	0.0196	T	0.006	0.0033	0.068	0.0037	0.0141	0.397868
PhoneUse>ADHD	Both	rs67632185	T	0.8556	C	-0.0112	0.0035	0.00149	0.0128	0.0152	0.199645
PhoneUse>ADHD	Both	rs6763436	A	0.6452	G	-0.0087	0.0039	0.0249	0.0054	0.0155	0.363064
PhoneUse>ADHD	Both	rs67648919	T	0.9756	C	-0.0151	0.0049	0.00205	-0.0076	0.0206	0.356868
PhoneUse>ADHD	Both	rs6768170	G	0.0811	A	0.0038	0.0043	0.386	-0.0011	0.0188	0.477002
PhoneUse>ADHD	Both	rs6769065	T	0.5773	C	-0.0173	0.0052	0.000864	-0.0047	0.0221	0.415977
PhoneUse>ADHD	Both	rs6783978	C	0.0324	T	0.0138	0.0032	1.65e-05	0.0053	0.015	0.361914
PhoneUse>ADHD	Both	rs67846041	A	0.984	G	-0.025	0.0093	0.00717	0.0006	0.0404	0.494429
PhoneUse>ADHD	Both	rs6797687	C	0.0291	A	-0.0037	0.0038	0.336	-0.0004	0.0162	0.489312
PhoneUse>ADHD	Both	rs6802481	G	0.1912	A	-0.0117	0.0032	0.000274	0.0018	0.0135	0.447553
PhoneUse>ADHD	Both	rs68128869	G	0.0433	C	-0.0177	0.0054	0.00112	-0.0005	0.023	0.49171
PhoneUse>ADHD	Both	rs6820425	A	0.0176	C	-0.0223	0.0048	2.72e-06	0.0007	0.0204	0.487272
PhoneUse>ADHD	Both	rs6829257	A	0.9024	G	0.0097	0.004	0.0143	0.0119	0.0196	0.271161
PhoneUse>ADHD	Both	rs6842608	T	0.0115	C	-0.0074	0.0032	0.0211	0.0065	0.0137	0.317248
PhoneUse>ADHD	Both	rs6844409	A	0.0302	C	0.012	0.0048	0.0127	0.0009	0.0202	0.482868
PhoneUse>ADHD	Both	rs688691	C	0.4516	T	0.0036	0.0035	0.3	-0.0022	0.0149	0.442094
PhoneUse>ADHD	Both	rs6889786	G	0.9763	A	-0.0127	0.0032	7.91e-05	-0.0077	0.0153	0.306683
PhoneUse>ADHD	Both	rs6895570	G	0.1796	T	0.0123	0.0033	0.000185	0.0104	0.0138	0.225949
PhoneUse>ADHD	Both	rs6913266	A	0.0667	C	-0.0159	0.0047	0.000676	-0.0128	0.0203	0.263975
PhoneUse>ADHD	Both	rs6914	C	0.4197	T	-0.0186	0.0062	0.00267	-0.0071	0.03	0.406141
PhoneUse>ADHD	Both	rs6923218	A	0.8746	G	-0.0134	0.0033	3.71e-05	0.006	0.014	0.333131
PhoneUse>ADHD	Both	rs6930728	A	0.9334	G	-0.0123	0.0036	0.000748	0.0074	0.015	0.311242
PhoneUse>ADHD	Both	rs6932916	T	0.9624	C	0.0039	0.0033	0.244	0.0037	0.0138	0.395698
PhoneUse>ADHD	Both	rs6936267	C	0.3428	G	0.0109	0.0035	0.00173	-0.0093	0.016	0.279775
PhoneUse>ADHD	Both	rs6939019	A	0.9832	G	0.0156	0.0032	1.22e-06	0.0034	0.0136	0.40043
PhoneUse>ADHD	Both	rs6949692	A	0.9079	G	0.018	0.004	6.63e-06	-0.0017	0.0163	0.458646
PhoneUse>ADHD	Both	rs6957152	G	0.0955	A	0.0103	0.0036	0.00462	-0.0086	0.0152	0.284813
PhoneUse>ADHD	Both	rs6964055	T	0.6953	C	0.0047	0.0039	0.227	0	0.0176	0.499016
PhoneUse>ADHD	Both	rs6971342	A	0.3881	G	0.0245	0.0068	0.000311	-0.0215	0.0298	0.235356
PhoneUse>ADHD	Both	rs698628	G	0.0271	T	0.0171	0.0044	8.6e-05	-0.0041	0.0181	0.409801
PhoneUse>ADHD	Both	rs6991413	T	0.8051	C	-0.0106	0.0041	0.0102	-0.0052	0.0171	0.380255
PhoneUse>ADHD	Both	rs6998513	A	0.8388	C	0.0164	0.0065	0.0111	-0.0002	0.026	0.497334
PhoneUse>ADHD	Both	rs6999771	G	0.2554	A	0.0111	0.0033	0.000832	0.0084	0.0147	0.283302
PhoneUse>ADHD	Both	rs7003302	C	0.3159	T	-0.0136	0.0052	0.00877	0.0044	0.021	0.417266
PhoneUse>ADHD	Both	rs7004457	C	0.0219	T	0.007	0.0033	0.0349	0.003	0.014	0.41521
PhoneUse>ADHD	Both	rs7013670	A	0.6082	G	-0.0168	0.0089	0.059	0.0226	0.0346	0.256959
PhoneUse>ADHD	Both	rs7015207	T	0.7839	C	0.0113	0.004	0.00412	0.006	0.0171	0.362947
PhoneUse>ADHD	Both	rs7026881	G	0.4787	A	0.0136	0.0035	0.000117	0	0.0156	0.49889
PhoneUse>ADHD	Both	rs7028634	G	0.2849	T	0.0113	0.0033	0.000547	0.0099	0.0139	0.239129
PhoneUse>ADHD	Both	rs703645	G	0.6381	A	-0.016	0.0045	0.000355	-0.005	0.0183	0.392426
PhoneUse>ADHD	Both	rs704597	A	0.41	C	-0.0149	0.0089	0.0935	-0.0038	0.0362	0.457967
PhoneUse>ADHD	Both	rs7046582	C	0.1771	G	-0.0119	0.0037	0.00138	-0.0016	0.016	0.459967
PhoneUse>ADHD	Both	rs7087061	C	0.4074	T	0.0281	0.0073	0.00011	0.0226	0.0294	0.221207
PhoneUse>ADHD	Both	rs708921	G	0.0175	C	-0.0161	0.0039	3.15e-05	0.0062	0.016	0.349954
PhoneUse>ADHD	Both	rs7112548	T	0.7198	C	-0.012	0.0032	0.000192	0.0034	0.0135	0.399709
PhoneUse>ADHD	Both	rs7114121	A	0.7888	G	-0.0103	0.0115	0.37	0.013	0.047	0.39117
PhoneUse>ADHD	Both	rs7120945	T	0.6085	C	-0.0032	0.0033	0.331	0.0049	0.0145	0.367558
PhoneUse>ADHD	Both	rs7121090	G	0.1802	A	0.0063	0.0078	0.416	0.0143	0.0321	0.327636
PhoneUse>ADHD	Both	rs7127247	G	0.9864	A	-0.0029	0.0034	0.389	-0.0009	0.0147	0.476465
PhoneUse>ADHD	Both	rs7129612	T	0.1411	G	-0.0127	0.0069	0.0663	0.0085	0.0334	0.399434
PhoneUse>ADHD	Both	rs71310298	T	0.6541	C	-0.031	0.0114	0.00643	0.0185	0.0446	0.339138
PhoneUse>ADHD	Both	rs71398958	C	0.1778	G	0.0336	0.013	0.00984	-0.0475	0.0584	0.208156
PhoneUse>ADHD	Both	rs71415392	C	0.0273	T	-0.0146	0.0104	0.16	-0.0152	0.0535	0.387859
PhoneUse>ADHD	Both	rs7141995	C	0.0602	T	-0.0122	0.0033	0.00017	0.0051	0.0138	0.355195
PhoneUse>ADHD	Both	rs71467935	G	0.5911	T	0.0083	0.0033	0.0109	0.005	0.0149	0.369787
PhoneUse>ADHD	Both	rs71508423	C	0.1217	T	0.0112	0.0033	0.000557	0.0043	0.0137	0.378054
PhoneUse>ADHD	Both	rs71514196	G	0.6315	A	0.0345	0.0133	0.00961	0.0084	0.0643	0.448156
PhoneUse>ADHD	Both	rs71516835	T	0.1235	A	0.0182	0.0052	0.000506	0.014	0.0223	0.265322
PhoneUse>ADHD	Both	rs71548707	T	0.7732	G	-0.0139	0.0034	3.8e-05	-0.0022	0.0142	0.437989
PhoneUse>ADHD	Both	rs71557315	T	0.958	G	0.011	0.0048	0.0225	0.0304	0.0207	0.0709619
PhoneUse>ADHD	Both	rs71581707	C	0.0302	G	0.0416	0.0119	0.000462	-0.0172	0.0638	0.393493
PhoneUse>ADHD	Both	rs7180187	T	0.7167	C	-0.0106	0.014	0.449	-0.0138	0.0661	0.417249
PhoneUse>ADHD	Both	rs7204120	T	0.9574	C	0.0075	0.004	0.0598	0.0096	0.0169	0.284157
PhoneUse>ADHD	Both	rs7218698	T	0.9727	G	0.0101	0.0034	0.0028	0.0069	0.0166	0.337743
PhoneUse>ADHD	Both	rs7234371	C	0.2388	T	0.0149	0.0033	8.52e-06	0.0006	0.0144	0.483149
PhoneUse>ADHD	Both	rs7235489	A	0.0233	G	-0.0184	0.0084	0.0284	0.0165	0.0354	0.320967
PhoneUse>ADHD	Both	rs7240399	C	0.0305	T	0.0382	0.0136	0.00509	0.0009	0.0547	0.493659
PhoneUse>ADHD	Both	rs7247290	G	0.0296	C	0.0116	0.0033	0.000446	-0.0089	0.0153	0.279397
PhoneUse>ADHD	Both	rs7247486	G	0.0289	A	0.0021	0.0033	0.524	0.0054	0.0142	0.352293
PhoneUse>ADHD	Both	rs72591431	G	0.9804	T	-0.0104	0.0047	0.026	-0.0038	0.0205	0.426868
PhoneUse>ADHD	Both	rs72616671	T	0.6993	C	0.0241	0.0105	0.0224	-0.0048	0.0554	0.465325
PhoneUse>ADHD	Both	rs72617771	C	0.0578	A	-0.0203	0.0067	0.00251	0.0211	0.0288	0.231808
PhoneUse>ADHD	Both	rs72632793	T	0.315	C	-0.0176	0.0061	0.00374	0.0028	0.028	0.460466
PhoneUse>ADHD	Both	rs72636133	G	0.6355	A	0.0119	0.0131	0.365	-0.0458	0.0599	0.222388
PhoneUse>ADHD	Both	rs72650660	T	0.0146	C	0.0204	0.0108	0.0589	0.0227	0.0454	0.308757
PhoneUse>ADHD	Both	rs72652040	A	0.0199	G	-0.014	0.0053	0.00768	-0.0016	0.0253	0.475387
PhoneUse>ADHD	Both	rs72658287	T	0.7533	C	0.0192	0.0049	7.43e-05	0.0214	0.0242	0.188635
PhoneUse>ADHD	Both	rs72669231	C	0.2574	T	0.0079	0.0082	0.335	-0.0131	0.0377	0.363962
PhoneUse>ADHD	Both	rs72670677	A	0.9723	G	0.0322	0.0098	0.00108	-0.0109	0.0453	0.405291
PhoneUse>ADHD	Both	rs72673960	C	0.6609	T	-0.0373	0.0108	0.000519	-0.003	0.0388	0.469678
PhoneUse>ADHD	Both	rs72677670	T	0.9618	C	-0.0281	0.0146	0.0533	-0.0002	0.0627	0.498618
PhoneUse>ADHD	Both	rs72681710	C	0.9886	T	0.0147	0.0034	1.59e-05	0.0003	0.0147	0.490568
PhoneUse>ADHD	Both	rs726847	T	0.8532	C	0.0174	0.0035	5.24e-07	0.0134	0.0145	0.178128
PhoneUse>ADHD	Both	rs72697141	A	0.9662	G	-0.0176	0.006	0.0033	0.0132	0.029	0.325019
PhoneUse>ADHD	Both	rs72700631	G	0.9514	A	-0.0213	0.0092	0.0202	-0.0145	0.04	0.358847
PhoneUse>ADHD	Both	rs72703749	C	0.4011	T	0.0091	0.0055	0.101	0.0149	0.0238	0.265063
PhoneUse>ADHD	Both	rs72705106	C	0.0235	T	0.0066	0.0073	0.363	-0.0157	0.0316	0.309895
PhoneUse>ADHD	Both	rs72710744	T	0.8803	C	0.0062	0.0037	0.0926	-0.0069	0.0156	0.328032
PhoneUse>ADHD	Both	rs72711240	T	0.0294	C	0.0158	0.0086	0.0661	-0.002	0.0352	0.476874
PhoneUse>ADHD	Both	rs72711738	A	0.6577	G	0.0102	0.0058	0.0797	0.0017	0.0251	0.473083
PhoneUse>ADHD	Both	rs72716460	G	0.0951	A	-0.0373	0.0102	0.000238	-0.006	0.0502	0.452131
PhoneUse>ADHD	Both	rs72720937	A	0.8821	G	0.0103	0.0058	0.0745	-0.007	0.0269	0.396833
PhoneUse>ADHD	Both	rs72745337	T	0.994	C	0.0177	0.0131	0.178	0.0074	0.0588	0.450026
PhoneUse>ADHD	Both	rs72752724	A	0.9296	G	0.0188	0.0113	0.0964	0.0044	0.0539	0.467257
PhoneUse>ADHD	Both	rs72752765	T	0.9912	C	0.0151	0.0054	0.0049	-0.0106	0.0244	0.331407
PhoneUse>ADHD	Both	rs72753531	C	0.3408	T	0.0168	0.0096	0.0801	-0.0192	0.0361	0.297458
PhoneUse>ADHD	Both	rs72754987	T	0.9715	C	0.0294	0.0159	0.0634	0.0106	0.0609	0.431205
PhoneUse>ADHD	Both	rs72759177	C	0.0118	T	-0.0214	0.0055	9.54e-05	0.013	0.0272	0.316522
PhoneUse>ADHD	Both	rs72787086	C	0.0972	G	0.0137	0.004	0.000533	0.0088	0.0181	0.31306
PhoneUse>ADHD	Both	rs7278787	C	0.0077	A	-0.0064	0.0033	0.0478	-0.0066	0.0137	0.313807
PhoneUse>ADHD	Both	rs72805003	A	0.73	G	-0.009	0.0036	0.0129	-0.0039	0.0155	0.401543
PhoneUse>ADHD	Both	rs72809193	T	0.0558	G	-0.0165	0.01	0.0993	-0.0117	0.0341	0.365466
PhoneUse>ADHD	Both	rs72822010	G	0.939	T	0.0157	0.0172	0.359	0.0146	0.0693	0.416364
PhoneUse>ADHD	Both	rs72822066	A	0.9801	G	0.0218	0.0067	0.00117	0.0122	0.0338	0.359489
PhoneUse>ADHD	Both	rs72822542	A	0.1989	G	-0.0169	0.0129	0.192	0.0026	0.0726	0.485442
PhoneUse>ADHD	Both	rs72822649	T	0.9747	C	0.024	0.0079	0.00231	0.0074	0.0326	0.410393
PhoneUse>ADHD	Both	rs7282267	A	0.6977	G	0.0109	0.0033	0.000969	-0.0069	0.0141	0.313205
PhoneUse>ADHD	Both	rs72834751	T	0.6004	C	0.0426	0.0151	0.00489	-0.001	0.0573	0.493341
PhoneUse>ADHD	Both	rs72846961	A	0.1675	G	0.0217	0.0074	0.00346	-0.02	0.0347	0.281994
PhoneUse>ADHD	Both	rs72850613	A	0.9779	G	-0.014	0.0058	0.0152	-0.0226	0.0279	0.209137
PhoneUse>ADHD	Both	rs72850950	T	0.9847	C	-0.0103	0.0055	0.0584	0.0012	0.0251	0.480707
PhoneUse>ADHD	Both	rs72871189	C	0.0266	T	-0.0066	0.005	0.183	0.004	0.0216	0.426606
PhoneUse>ADHD	Both	rs72895195	T	0.9392	G	0.0231	0.0071	0.00109	-0.0125	0.0297	0.336824
PhoneUse>ADHD	Both	rs72897745	T	0.6766	C	0.0187	0.0043	1.37e-05	0.0058	0.019	0.380552
PhoneUse>ADHD	Both	rs72905810	G	0.095	A	0.0132	0.0117	0.257	-0.0077	0.0452	0.432099
PhoneUse>ADHD	Both	rs72909387	T	0.8586	G	-0.0284	0.0103	0.00594	-0.0155	0.0585	0.395197
PhoneUse>ADHD	Both	rs72914922	A	0.5962	C	0.0217	0.0107	0.0417	-0.016	0.0471	0.367188
PhoneUse>ADHD	Both	rs72946956	C	0.4481	T	-0.0283	0.0134	0.0345	-0.0165	0.0585	0.388633
PhoneUse>ADHD	Both	rs7295904	T	0.8592	C	0.0038	0.0052	0.471	-0.0016	0.0249	0.473598
PhoneUse>ADHD	Both	rs7295931	T	0.0282	G	-0.025	0.0082	0.00223	0.0054	0.0358	0.440201
PhoneUse>ADHD	Both	rs72986644	G	0.0127	C	-0.0192	0.0064	0.00253	-0.037	0.0276	0.0902636
PhoneUse>ADHD	Both	rs73008669	T	0.8496	C	-0.0162	0.0077	0.0347	-0.0122	0.0387	0.376685
PhoneUse>ADHD	Both	rs73011356	A	0.9841	G	-0.0293	0.0116	0.0117	-0.0461	0.0551	0.201489
PhoneUse>ADHD	Both	rs73012358	G	0.0315	A	-0.0167	0.005	0.000861	-0.0003	0.0228	0.495442
PhoneUse>ADHD	Both	rs73013249	C	0.014	G	-0.0102	0.0105	0.331	-0.0288	0.0448	0.259901
PhoneUse>ADHD	Both	rs73021848	T	0.9849	C	-0.0168	0.0043	8.1e-05	-0.0233	0.0186	0.104964
PhoneUse>ADHD	Both	rs73035870	T	0.9854	C	-0.0223	0.0058	0.000125	-0.0051	0.0252	0.419431
PhoneUse>ADHD	Both	rs73046219	A	0.9787	G	0.0051	0.0065	0.429	-0.0023	0.0283	0.467563
PhoneUse>ADHD	Both	rs73052172	T	0.0533	C	-0.026	0.0092	0.00475	0.0123	0.0431	0.387363
PhoneUse>ADHD	Both	rs73054929	T	0.0697	C	0.0177	0.0062	0.00436	0.0155	0.0283	0.291361
PhoneUse>ADHD	Both	rs73065534	C	0.1209	T	0.0098	0.005	0.048	0.0122	0.0216	0.286738
PhoneUse>ADHD	Both	rs73084079	G	0.0368	A	0.0165	0.0076	0.031	-0.0108	0.0324	0.369785
PhoneUse>ADHD	Both	rs73085915	G	0.5776	A	-0.0111	0.0067	0.0966	0.0144	0.028	0.303322
PhoneUse>ADHD	Both	rs73094964	T	0.0897	A	0.0213	0.0068	0.0018	0.0061	0.0305	0.420987
PhoneUse>ADHD	Both	rs7311314	A	0.9861	G	0.0109	0.0035	0.00175	0.0033	0.0151	0.412363
PhoneUse>ADHD	Both	rs73115816	A	0.0174	G	-0.0071	0.0079	0.371	0.0048	0.033	0.441938
PhoneUse>ADHD	Both	rs73116574	C	0.6004	A	-0.0102	0.0038	0.00719	0.0037	0.0156	0.406513
PhoneUse>ADHD	Both	rs73119290	A	0.8323	G	-0.0158	0.0117	0.178	-0.0028	0.0538	0.479073
PhoneUse>ADHD	Both	rs73142170	A	0.0081	T	-0.0211	0.007	0.00255	-0.006	0.0309	0.423078
PhoneUse>ADHD	Both	rs73146660	T	0.9988	C	-0.0313	0.015	0.0363	-0.0002	0.0685	0.498735
PhoneUse>ADHD	Both	rs73154218	C	0.1621	T	0.0181	0.0062	0.00357	0.0129	0.0239	0.294727
PhoneUse>ADHD	Both	rs73160723	G	0.024	A	-0.0136	0.0046	0.00306	0.0112	0.021	0.296823
PhoneUse>ADHD	Both	rs73163257	A	0.9389	G	-0.0154	0.0054	0.00453	0.0002	0.0235	0.496315
PhoneUse>ADHD	Both	rs73170165	G	0.4968	A	-0.0286	0.0088	0.00121	0.0121	0.0436	0.390559
PhoneUse>ADHD	Both	rs73187899	T	0.0495	A	-0.0065	0.0063	0.299	0.0015	0.0254	0.47685
PhoneUse>ADHD	Both	rs73196937	G	0.4088	A	0.0192	0.0102	0.0603	-0.0141	0.044	0.3742
PhoneUse>ADHD	Both	rs73197455	T	0.5246	C	0.0119	0.0084	0.153	0.0018	0.0317	0.477594
PhoneUse>ADHD	Both	rs73212637	A	0.9576	G	-0.0252	0.0074	0.000683	0.0209	0.031	0.249758
PhoneUse>ADHD	Both	rs7322202	G	0.0954	A	-0.0038	0.0036	0.292	0.0115	0.0146	0.21618
PhoneUse>ADHD	Both	rs73264490	A	0.9828	G	0.0129	0.0037	0.000581	0.0058	0.0177	0.37116
PhoneUse>ADHD	Both	rs7327009	G	0.382	C	0.0123	0.0035	0.000404	-0.002	0.0148	0.446319
PhoneUse>ADHD	Both	rs73279160	T	0.5947	G	0.0202	0.0055	0.000207	-0.0027	0.0226	0.452587
PhoneUse>ADHD	Both	rs73305106	G	0.4296	A	-0.0132	0.0085	0.121	0.0032	0.0407	0.46897
PhoneUse>ADHD	Both	rs73314648	C	0.4554	A	-0.0202	0.007	0.00376	0.011	0.0305	0.358798
PhoneUse>ADHD	Both	rs73329011	A	0.9719	G	-0.0145	0.0043	0.000637	-0.0065	0.0201	0.372915
PhoneUse>ADHD	Both	rs73340896	T	0.8748	C	-0.007	0.0078	0.375	0.014	0.0335	0.337692
PhoneUse>ADHD	Both	rs73359105	G	0.023	C	0.0057	0.005	0.252	-0.0132	0.0231	0.28318
PhoneUse>ADHD	Both	rs73428844	C	0.8865	T	-0.0146	0.0061	0.0164	0.0034	0.0267	0.44887
PhoneUse>ADHD	Both	rs73443822	C	0.2965	G	0.0091	0.004	0.0218	-0.0056	0.0171	0.37258
PhoneUse>ADHD	Both	rs73500060	T	0.1103	C	0.0191	0.0055	0.000475	0.0014	0.0261	0.478075
PhoneUse>ADHD	Both	rs73589916	C	0.0177	T	0.0186	0.0097	0.0543	0.0007	0.0405	0.49315
PhoneUse>ADHD	Both	rs7365610	C	0.0234	A	-0.0078	0.0032	0.0168	-0.0078	0.0137	0.285221
PhoneUse>ADHD	Both	rs73709641	T	0.9181	C	-0.0091	0.0108	0.402	-0.0003	0.0498	0.497216
PhoneUse>ADHD	Both	rs73734909	T	0.9807	C	-0.021	0.0064	0.00108	0.0094	0.0323	0.385217
PhoneUse>ADHD	Both	rs74037226	T	0.0177	C	-0.0181	0.0053	0.000622	0.0007	0.0233	0.487372
PhoneUse>ADHD	Both	rs74065119	C	0.0368	G	0.0118	0.0081	0.143	-0.0013	0.0336	0.484044
PhoneUse>ADHD	Both	rs74080889	T	0.1369	A	-0.0087	0.0051	0.0875	0.0023	0.0212	0.457612
PhoneUse>ADHD	Both	rs74108202	A	0.7823	G	-0.0245	0.0114	0.0319	0.01	0.0516	0.422919
PhoneUse>ADHD	Both	rs742976	T	0.7108	C	0.0044	0.0033	0.185	-0.0134	0.0153	0.190991
PhoneUse>ADHD	Both	rs74327980	A	0.0378	G	0.0119	0.01	0.237	0.03	0.0383	0.216664
PhoneUse>ADHD	Both	rs74352603	T	0.1438	G	-0.0082	0.0102	0.419	0.0424	0.0452	0.173939
PhoneUse>ADHD	Both	rs74376694	G	0.2798	C	0.0249	0.0136	0.066	-0.0006	0.066	0.49659
PhoneUse>ADHD	Both	rs7439983	G	0.0154	A	-0.0071	0.0032	0.0271	0.0033	0.0135	0.40344
PhoneUse>ADHD	Both	rs74470009	A	0.5531	G	0.0279	0.0075	0.000202	0.0224	0.031	0.235301
PhoneUse>ADHD	Both	rs7447943	A	0.9544	G	0.018	0.0059	0.00227	0.0048	0.0247	0.422643
PhoneUse>ADHD	Both	rs74505804	T	0.2683	C	0.0206	0.008	0.0099	-0.0134	0.0318	0.336498
PhoneUse>ADHD	Both	rs74510012	C	0.5587	T	-0.0094	0.0078	0.228	0.0061	0.0342	0.428954
PhoneUse>ADHD	Both	rs74521370	A	0.776	G	-0.0298	0.011	0.00692	-0.0244	0.0599	0.342085
PhoneUse>ADHD	Both	rs74559845	C	0.371	T	0.0359	0.0133	0.00688	-0.0017	0.0481	0.486305
PhoneUse>ADHD	Both	rs74600625	G	0.4729	T	-0.0298	0.008	0.000187	0.0298	0.0334	0.186198
PhoneUse>ADHD	Both	rs74611927	T	0.9189	C	0.0214	0.0087	0.0142	-0.008	0.0436	0.427296
PhoneUse>ADHD	Both	rs74650495	C	0.3282	A	-0.0081	0.0084	0.335	0.0249	0.0407	0.270119
PhoneUse>ADHD	Both	rs74753598	G	0.0665	A	0.0115	0.0137	0.401	0.0258	0.0604	0.334902
PhoneUse>ADHD	Both	rs74767363	C	0.3623	T	0.018	0.0119	0.131	-0.0064	0.0518	0.450952
PhoneUse>ADHD	Both	rs74797021	A	0.358	T	-0.0157	0.0073	0.0316	0.0116	0.0338	0.365758
PhoneUse>ADHD	Both	rs74840318	T	0.059	C	0.0134	0.0134	0.318	0.0141	0.0717	0.421979
PhoneUse>ADHD	Both	rs74851741	G	0.0567	T	0.0238	0.0192	0.215	0.0129	0.0698	0.42693
PhoneUse>ADHD	Both	rs7486679	T	0.242	G	0.0074	0.0035	0.0327	-0.0046	0.0148	0.377927
PhoneUse>ADHD	Both	rs74877157	G	0.0166	A	0.0094	0.0087	0.276	0.0132	0.042	0.376639
PhoneUse>ADHD	Both	rs74878441	A	0.8936	G	0.0271	0.0108	0.012	-0.0199	0.0461	0.332731
PhoneUse>ADHD	Both	rs74981464	A	0.1423	T	0.0311	0.0083	0.00018	0.0125	0.0497	0.400648
PhoneUse>ADHD	Both	rs74987397	C	0.0222	T	0.0146	0.0107	0.17	0.0216	0.0484	0.327797
PhoneUse>ADHD	Both	rs74993793	G	0.0149	C	-0.0175	0.0059	0.00294	-0.007	0.0251	0.390289
PhoneUse>ADHD	Both	rs75027277	G	0.4629	A	-0.0059	0.0056	0.287	-0.017	0.0265	0.260853
PhoneUse>ADHD	Both	rs75029659	A	0.9269	G	-0.0206	0.0054	0.000136	0.0085	0.0241	0.361991
PhoneUse>ADHD	Both	rs75060462	C	0.0504	T	-0.0449	0.0119	0.000155	-0.0184	0.0544	0.367789
PhoneUse>ADHD	Both	rs75096262	C	0.9773	T	0.0246	0.0062	6.7e-05	-0.0142	0.0253	0.287859
PhoneUse>ADHD	Both	rs75098609	G	0.352	C	0.0174	0.0054	0.00118	0.0044	0.0229	0.423293
PhoneUse>ADHD	Both	rs75122639	A	0.7676	C	-0.0323	0.012	0.00716	-0.034	0.0466	0.232788
PhoneUse>ADHD	Both	rs75127771	T	0.1016	C	-0.014	0.0133	0.295	-0.0283	0.0742	0.351581
PhoneUse>ADHD	Both	rs75214409	G	0.3974	A	-0.0392	0.0099	7.51e-05	0.0087	0.0468	0.426015
PhoneUse>ADHD	Both	rs75226913	A	0.9652	G	-0.0209	0.0093	0.0247	0.0264	0.0428	0.268625
PhoneUse>ADHD	Both	rs75240040	A	0.9831	C	0.0407	0.0097	2.99e-05	0.014	0.0416	0.367971
PhoneUse>ADHD	Both	rs75250151	T	0.9869	C	0.0246	0.0078	0.00157	0.0132	0.0352	0.354279
PhoneUse>ADHD	Both	rs75352849	C	0.0186	T	-0.028	0.0125	0.0248	0.0212	0.0605	0.36305
PhoneUse>ADHD	Both	rs7536506	G	0.293	A	0.011	0.0032	0.000681	0.0049	0.0147	0.370335
PhoneUse>ADHD	Both	rs75386400	A	0.8602	G	-0.0261	0.0134	0.0513	-0.0054	0.0523	0.458672
PhoneUse>ADHD	Both	rs75420561	T	0.8097	C	-0.0368	0.0115	0.00142	-0.0317	0.0584	0.293856
PhoneUse>ADHD	Both	rs75442877	C	0.9163	T	0.0118	0.0063	0.0611	0.0013	0.0254	0.480198
PhoneUse>ADHD	Both	rs7547878	A	0.1053	G	-0.0125	0.0042	0.00304	-0.0237	0.0226	0.147487
PhoneUse>ADHD	Both	rs75494481	A	0.9778	G	-0.021	0.0055	0.000145	0.0023	0.024	0.461112
PhoneUse>ADHD	Both	rs75502184	T	0.9015	G	0.0071	0.0085	0.404	-0.023	0.0395	0.280039
PhoneUse>ADHD	Both	rs75510307	C	0.0229	A	0.0203	0.0111	0.0676	0.0076	0.0388	0.422342
PhoneUse>ADHD	Both	rs75545436	G	0.984	T	-0.0144	0.0078	0.0643	-0.005	0.0409	0.45139
PhoneUse>ADHD	Both	rs75550383	C	0.9735	T	0.0247	0.0076	0.00122	-0.0009	0.0362	0.489961
PhoneUse>ADHD	Both	rs75572622	A	0.9812	G	-0.025	0.007	0.000363	-0.0201	0.0343	0.27928
PhoneUse>ADHD	Both	rs7562428	C	0.9806	A	0.011	0.0035	0.00172	0.0032	0.0147	0.414662
PhoneUse>ADHD	Both	rs75630045	A	0.3394	G	0.0097	0.0139	0.487	-0.0157	0.058	0.393449
PhoneUse>ADHD	Both	rs7567041	T	0.5732	C	0.0091	0.0039	0.0193	-0.0044	0.0192	0.40875
PhoneUse>ADHD	Both	rs7569161	G	0.0472	A	0.0109	0.0112	0.332	-0.0049	0.057	0.466006
PhoneUse>ADHD	Both	rs7569270	A	0.8017	C	0.0123	0.0038	0.0012	0.0087	0.0155	0.286687
PhoneUse>ADHD	Both	rs75713156	T	0.1719	C	0.0316	0.008	7.13e-05	0.0121	0.0329	0.356341
PhoneUse>ADHD	Both	rs75747099	A	0.6654	G	-0.0193	0.0063	0.00211	0.0017	0.026	0.474014
PhoneUse>ADHD	Both	rs75768577	C	0.0382	T	0.024	0.011	0.0298	0.0096	0.0562	0.43219
PhoneUse>ADHD	Both	rs75797517	A	0.1153	T	0.0182	0.0057	0.00128	-0.0101	0.0247	0.341674
PhoneUse>ADHD	Both	rs7579837	C	0.8592	A	-0.0137	0.0033	2.99e-05	0.005	0.0137	0.356575
PhoneUse>ADHD	Both	rs75840320	C	0.0542	G	-0.0662	0.0132	4.79e-07	0.016	0.0621	0.398454
PhoneUse>ADHD	Both	rs75845161	C	0.9818	T	-0.0144	0.0117	0.217	-0.0962	0.0771	0.105972
PhoneUse>ADHD	Both	rs75873622	G	0.3481	A	-0.0093	0.005	0.0609	-0.0305	0.0239	0.100723
PhoneUse>ADHD	Both	rs7588981	A	0.9735	G	0.0041	0.0033	0.213	-0.0073	0.0153	0.316723
PhoneUse>ADHD	Both	rs7589609	T	0.3243	C	-0.0035	0.0035	0.32	0.017	0.0149	0.126599
PhoneUse>ADHD	Both	rs75908307	A	0.0103	G	-0.0229	0.008	0.00392	0.0033	0.0356	0.463541
PhoneUse>ADHD	Both	rs75977639	C	0.019	T	-0.0301	0.0117	0.0101	0.0049	0.0468	0.458229
PhoneUse>ADHD	Both	rs75994370	T	0.9376	C	0.0142	0.0124	0.251	0.0059	0.0569	0.45897
PhoneUse>ADHD	Both	rs75999162	A	0.928	G	0.0129	0.0127	0.31	-0.0032	0.0456	0.472299
PhoneUse>ADHD	Both	rs7604420	T	0.9713	C	0.0047	0.0041	0.25	-0.0021	0.0174	0.45131
PhoneUse>ADHD	Both	rs76088980	T	0.1247	A	0.0179	0.0065	0.00594	-0.0094	0.0277	0.367463
PhoneUse>ADHD	Both	rs76126926	A	0.5694	G	0.0192	0.0059	0.00112	0.0064	0.0244	0.396112
PhoneUse>ADHD	Both	rs76146034	C	0.459	T	-0.0319	0.014	0.0232	-0.0301	0.0664	0.325417
PhoneUse>ADHD	Both	rs76155994	G	0.1927	A	-0.0142	0.0133	0.286	-0.0151	0.0562	0.394289
PhoneUse>ADHD	Both	rs76170896	G	0.4986	A	0.0451	0.0118	0.000125	0.0531	0.0468	0.128396
PhoneUse>ADHD	Both	rs76178600	A	0.6723	C	-0.0274	0.0099	0.00551	0.0022	0.0406	0.478684
PhoneUse>ADHD	Both	rs76203758	G	0.7666	A	-0.0151	0.0036	2.46e-05	-0.0285	0.0153	0.03109
PhoneUse>ADHD	Both	rs76237416	A	0.9818	G	-0.0439	0.0137	0.00135	-0.0168	0.0577	0.385718
PhoneUse>ADHD	Both	rs76252006	T	0.5578	C	-0.0063	0.0093	0.498	0.0095	0.0421	0.411032
PhoneUse>ADHD	Both	rs76327435	G	0.215	A	-0.0277	0.0116	0.0169	-0.0185	0.0536	0.364694
PhoneUse>ADHD	Both	rs76342238	T	0.882	G	-0.0266	0.007	0.000155	-0.0115	0.0348	0.370924
PhoneUse>ADHD	Both	rs7635310	G	0.0292	T	0.0109	0.0035	0.00179	0.0045	0.0147	0.380417
PhoneUse>ADHD	Both	rs76406784	T	0.9346	G	-0.0182	0.0053	0.000642	0	0.0239	0.5
PhoneUse>ADHD	Both	rs76443148	A	0.0193	T	-0.0167	0.0103	0.105	-0.0087	0.0487	0.42887
PhoneUse>ADHD	Both	rs76453133	G	0.978	A	-0.0364	0.015	0.0154	0.0075	0.0549	0.445895
PhoneUse>ADHD	Both	rs76455878	C	0.2178	T	-0.0353	0.0125	0.00458	0.0286	0.0599	0.316661
PhoneUse>ADHD	Both	rs76479462	A	0.9885	G	0.0191	0.0101	0.0585	-0.0123	0.0467	0.396218
PhoneUse>ADHD	Both	rs76502439	C	0.089	G	0.0303	0.0086	0.000417	0.0009	0.0364	0.489995
PhoneUse>ADHD	Both	rs76508192	T	0.405	C	-0.0107	0.0122	0.381	-0.0171	0.0489	0.363524
PhoneUse>ADHD	Both	rs76521090	A	0.9259	G	0.0268	0.0118	0.0227	-0.0102	0.058	0.43045
PhoneUse>ADHD	Both	rs7654304	G	0.957	A	-0.0135	0.0037	0.000238	-0.0084	0.0155	0.29431
PhoneUse>ADHD	Both	rs76567981	T	0.6718	G	-0.0165	0.0077	0.032	0.0199	0.0344	0.281131
PhoneUse>ADHD	Both	rs76569405	A	0.9878	G	-0.0102	0.0047	0.0314	0.0177	0.0196	0.183008
PhoneUse>ADHD	Both	rs76571911	T	0.7609	C	0.0295	0.0098	0.0027	-0.0096	0.0448	0.414785
PhoneUse>ADHD	Both	rs7660838	G	0.0157	A	0.0146	0.0052	0.00519	-0.0013	0.0212	0.476348
PhoneUse>ADHD	Both	rs76610943	T	0.7327	C	0.0121	0.0045	0.00773	0.0013	0.0182	0.471508
PhoneUse>ADHD	Both	rs76638014	G	0.0258	A	-0.023	0.0119	0.0519	-0.0078	0.0588	0.447413
PhoneUse>ADHD	Both	rs76653190	C	0.0942	A	0.0114	0.0062	0.0679	-0.0152	0.0248	0.270524
PhoneUse>ADHD	Both	rs76666337	G	0.2694	A	0.0156	0.0073	0.0323	0.0205	0.0325	0.264124
PhoneUse>ADHD	Both	rs7666950	T	0.0212	A	-0.0225	0.0079	0.00441	0.021	0.0351	0.275056
PhoneUse>ADHD	Both	rs76676552	C	0.0135	A	0.0223	0.0102	0.0294	-0.0206	0.0494	0.338449
PhoneUse>ADHD	Both	rs7668844	C	0.012	T	-0.0105	0.0043	0.0141	0.0036	0.0177	0.418401
PhoneUse>ADHD	Both	rs7671667	T	0.0349	C	0.0284	0.0102	0.00541	0.0086	0.0561	0.43938
PhoneUse>ADHD	Both	rs7671901	T	0.0147	C	-0.0141	0.0032	1.13e-05	-0.0057	0.0137	0.339024
PhoneUse>ADHD	Both	rs76722511	T	0.3762	G	-0.0352	0.0121	0.00359	-0.0202	0.0515	0.347466
PhoneUse>ADHD	Both	rs76837407	T	0.6241	G	0.009	0.0098	0.355	-0.0433	0.0501	0.193964
PhoneUse>ADHD	Both	rs76846053	A	0.2767	C	0.0111	0.0085	0.192	-0.0051	0.0318	0.43599
PhoneUse>ADHD	Both	rs7684709	G	0.0121	A	0.0084	0.0034	0.0133	0.0007	0.0145	0.479678
PhoneUse>ADHD	Both	rs76849933	C	0.0143	A	-0.0192	0.0102	0.0606	-0.0248	0.0452	0.291291
PhoneUse>ADHD	Both	rs7693755	C	0.9517	T	-0.0108	0.0034	0.00145	-0.0026	0.0145	0.429837
PhoneUse>ADHD	Both	rs77004139	G	0.2622	A	0.0051	0.006	0.397	-0.004	0.0278	0.443486
PhoneUse>ADHD	Both	rs7702328	T	0.9861	G	0.0345	0.0123	0.00522	0.0088	0.0511	0.431503
PhoneUse>ADHD	Both	rs77042478	T	0.7528	C	0.0074	0.0033	0.0243	-0.0129	0.0146	0.187694
PhoneUse>ADHD	Both	rs77131879	C	0.2805	T	0.0269	0.009	0.00282	0.0425	0.044	0.166947
PhoneUse>ADHD	Both	rs7715224	A	0.9659	G	0.0095	0.0133	0.475	-0.0222	0.0523	0.335364
PhoneUse>ADHD	Both	rs77171471	T	0.0368	C	-0.0115	0.0161	0.475	-0.0332	0.0722	0.322927
PhoneUse>ADHD	Both	rs7717164	A	0.0528	G	-0.0314	0.0075	3.12e-05	0.0078	0.033	0.406888
PhoneUse>ADHD	Both	rs77240394	T	0.7768	C	-0.0346	0.0069	5.71e-07	-0.0131	0.0287	0.324391
PhoneUse>ADHD	Both	rs77254145	G	0.17	C	-0.012	0.0069	0.0828	0.0059	0.0269	0.41309
PhoneUse>ADHD	Both	rs77265670	G	0.2275	C	-0.033	0.0151	0.0293	0.0225	0.069	0.371951
PhoneUse>ADHD	Both	rs77348707	G	0.0285	A	0.0204	0.0101	0.0443	-0.0068	0.0494	0.445124
PhoneUse>ADHD	Both	rs77360329	T	0.0844	C	-0.0237	0.0071	0.000904	0.0023	0.0278	0.466414
PhoneUse>ADHD	Both	rs77393147	G	0.0421	C	-0.0146	0.0095	0.123	0.0241	0.0484	0.309569
PhoneUse>ADHD	Both	rs77410668	A	0.9889	C	-0.0134	0.0092	0.144	0.0193	0.0493	0.347852
PhoneUse>ADHD	Both	rs77428394	T	0.0155	C	0.0089	0.0108	0.413	0.011	0.0443	0.402066
PhoneUse>ADHD	Both	rs7743341	G	0.9656	A	0.006	0.0062	0.336	-0.0064	0.0268	0.405849
PhoneUse>ADHD	Both	rs77465063	T	0.8757	C	0.0201	0.0076	0.00827	-0.0001	0.034	0.498471
PhoneUse>ADHD	Both	rs77494648	C	0.0232	T	0.0138	0.0109	0.206	0.0215	0.0485	0.328809
PhoneUse>ADHD	Both	rs77503363	A	0.0288	C	0.0146	0.0083	0.078	0.0367	0.0419	0.19028
PhoneUse>ADHD	Both	rs77552953	A	0.3759	G	-0.0353	0.0145	0.0147	-0.0204	0.0746	0.392407
PhoneUse>ADHD	Both	rs775990	G	0.0516	A	0.0189	0.0063	0.00279	0.0086	0.027	0.375652
PhoneUse>ADHD	Both	rs7761508	A	0.9701	G	-0.0364	0.0106	0.00061	0.0045	0.0476	0.462576
PhoneUse>ADHD	Both	rs77641120	T	0.6853	C	0.0313	0.0097	0.00119	-0.0313	0.053	0.277598
PhoneUse>ADHD	Both	rs77649342	A	0.2939	T	0.0082	0.0101	0.418	-0.0276	0.0395	0.242534
PhoneUse>ADHD	Both	rs77658754	A	0.2112	T	0.0375	0.0091	3.48e-05	-0.024	0.0445	0.294696
PhoneUse>ADHD	Both	rs77688221	A	0.0223	G	-0.0274	0.0066	3.53e-05	-0.0164	0.0291	0.286355
PhoneUse>ADHD	Both	rs77711042	T	0.0705	C	0.0281	0.0097	0.00379	0.0344	0.0412	0.201901
PhoneUse>ADHD	Both	rs77769098	G	0.0196	C	-0.0388	0.0108	0.000353	0.0026	0.0513	0.479751
PhoneUse>ADHD	Both	rs77822922	A	0.7926	G	0.0225	0.0149	0.131	-0.0251	0.0551	0.324051
PhoneUse>ADHD	Both	rs77921397	A	0.9384	C	-0.0337	0.0113	0.00277	0.0345	0.0404	0.19637
PhoneUse>ADHD	Both	rs77935513	T	0.6458	C	-0.0128	0.0034	0.000133	0.0038	0.0145	0.396042
PhoneUse>ADHD	Both	rs77964374	A	0.9096	G	0.0097	0.0127	0.444	0.0244	0.0472	0.302873
PhoneUse>ADHD	Both	rs7796499	G	0.1762	C	-0.0064	0.0034	0.0603	0.004	0.0149	0.394317
PhoneUse>ADHD	Both	rs77965285	C	0.4021	T	-0.0176	0.0057	0.00218	-0.0023	0.0248	0.463054
PhoneUse>ADHD	Both	rs77972354	A	0.0198	G	-0.0273	0.0083	0.00104	-0.0193	0.0355	0.293103
PhoneUse>ADHD	Both	rs77975834	T	0.9792	C	0.0233	0.0094	0.0126	-0.0065	0.0452	0.443079
PhoneUse>ADHD	Both	rs77986873	A	0.9259	C	-0.0228	0.0083	0.00609	-0.0125	0.0344	0.358562
PhoneUse>ADHD	Both	rs78037000	T	0.3132	A	-0.0196	0.0179	0.272	-0.0073	0.0703	0.458918
PhoneUse>ADHD	Both	rs78039921	T	0.9749	C	-0.0253	0.0064	7.07e-05	0.0075	0.0265	0.38901
PhoneUse>ADHD	Both	rs7807067	G	0.2804	C	-0.0328	0.0067	9.6e-07	0.0093	0.0286	0.373171
PhoneUse>ADHD	Both	rs78101117	T	0.8193	C	0.0145	0.0111	0.194	0.0041	0.0449	0.463794
PhoneUse>ADHD	Both	rs7821308	T	0.1601	A	-0.0146	0.0035	3.03e-05	-0.0022	0.0152	0.442106
PhoneUse>ADHD	Both	rs78230269	C	0.3923	G	0.0062	0.0077	0.419	-0.0288	0.0379	0.224052
PhoneUse>ADHD	Both	rs78235968	A	0.5346	G	0.0134	0.0071	0.0579	-0.002	0.0331	0.475409
PhoneUse>ADHD	Both	rs78288870	A	0.0596	G	-0.0191	0.0097	0.048	0.0431	0.0439	0.162957
PhoneUse>ADHD	Both	rs78292468	G	0.3655	A	-0.0217	0.009	0.0164	-0.001	0.04	0.490482
PhoneUse>ADHD	Both	rs78293816	T	0.6321	C	-0.019	0.0063	0.00229	-0.0138	0.028	0.311488
PhoneUse>ADHD	Both	rs78295236	A	0.1713	C	-0.0238	0.0055	1.35e-05	0.0284	0.0246	0.123778
PhoneUse>ADHD	Both	rs7830939	G	0.9243	A	-0.0161	0.0034	3.14e-06	-0.0104	0.0145	0.237027
PhoneUse>ADHD	Both	rs78377758	A	0.9864	G	-0.011	0.0059	0.0614	0.0093	0.025	0.355674
PhoneUse>ADHD	Both	rs78392972	A	0.6433	C	0.022	0.0085	0.00923	-0.0124	0.0332	0.354632
PhoneUse>ADHD	Both	rs78424073	A	0.2948	T	0.0234	0.0079	0.00317	0.0176	0.0357	0.310673
PhoneUse>ADHD	Both	rs7844837	G	0.2783	T	0.0327	0.013	0.0122	0.0394	0.0518	0.223246
PhoneUse>ADHD	Both	rs7845610	G	0.4505	A	0.0137	0.004	0.000548	0.0155	0.0169	0.178768
PhoneUse>ADHD	Both	rs78465834	A	0.9818	C	0.0222	0.0077	0.00383	-0.0265	0.0363	0.232742
PhoneUse>ADHD	Both	rs7850052	G	0.6921	A	0.0105	0.0044	0.0182	-0.011	0.0186	0.276532
PhoneUse>ADHD	Both	rs78515253	A	0.7825	G	0.0144	0.0105	0.172	0.0163	0.048	0.36684
PhoneUse>ADHD	Both	rs78519759	T	0.9161	C	0.0236	0.0125	0.0586	-0.0116	0.0737	0.437268
PhoneUse>ADHD	Both	rs78531550	A	0.1922	G	-0.0232	0.0109	0.0333	0.0378	0.0473	0.211924
PhoneUse>ADHD	Both	rs78537514	G	0.0411	A	-0.0242	0.0108	0.0244	-0.0176	0.0442	0.345342
PhoneUse>ADHD	Both	rs78551400	C	0.0221	T	0.047	0.0111	2.4e-05	-0.0178	0.0574	0.378482
PhoneUse>ADHD	Both	rs7860774	C	0.1199	T	0.0125	0.0035	0.000311	0.0023	0.0143	0.434811
PhoneUse>ADHD	Both	rs78611225	G	0.3837	A	-0.0131	0.0094	0.161	0.0215	0.0408	0.299499
PhoneUse>ADHD	Both	rs78638830	G	0.047	A	-0.0273	0.009	0.00228	-0.0202	0.0492	0.340419
PhoneUse>ADHD	Both	rs7864052	C	0.2705	A	-0.011	0.0033	0.000702	-0.0082	0.0136	0.274114
PhoneUse>ADHD	Both	rs78647181	G	0.0532	A	0.0251	0.0173	0.147	-0.0502	0.0642	0.216907
PhoneUse>ADHD	Both	rs78647836	A	0.8311	G	-0.0049	0.0078	0.525	0.0213	0.0388	0.291688
PhoneUse>ADHD	Both	rs7864898	A	0.931	G	0.003	0.0038	0.431	-0.0099	0.0165	0.275131
PhoneUse>ADHD	Both	rs78669734	A	0.6165	G	0.0266	0.0072	0.000217	0.0154	0.0327	0.319141
PhoneUse>ADHD	Both	rs78674413	C	0.4704	A	0.0076	0.0074	0.303	0.0023	0.0302	0.4696
PhoneUse>ADHD	Both	rs786966	G	0.8227	T	-0.0226	0.0056	5.48e-05	0.0097	0.0236	0.340099
PhoneUse>ADHD	Both	rs78696920	G	0.9238	A	-0.0068	0.0109	0.532	-0.0266	0.0468	0.285048
PhoneUse>ADHD	Both	rs78836796	A	0.9257	G	0.004	0.0059	0.502	0.0189	0.0266	0.239269
PhoneUse>ADHD	Both	rs78844936	T	0.9337	C	0.0374	0.009	3.34e-05	-0.017	0.0408	0.338614
PhoneUse>ADHD	Both	rs78904956	T	0.0463	C	0.0083	0.0106	0.435	0.0154	0.0497	0.378546
PhoneUse>ADHD	Both	rs78909357	T	0.8515	C	-0.0169	0.0065	0.00955	-0.0004	0.0268	0.494179
PhoneUse>ADHD	Both	rs78926059	A	0.7297	G	0.0084	0.011	0.446	0.0224	0.054	0.339086
PhoneUse>ADHD	Both	rs78930980	G	0.0148	T	-0.0381	0.0128	0.00296	0.005	0.0663	0.469987
PhoneUse>ADHD	Both	rs78934613	A	0.0995	T	-0.0069	0.0095	0.467	0.0064	0.0414	0.438734
PhoneUse>ADHD	Both	rs78944682	T	0.293	C	-0.0207	0.0066	0.00172	0.0106	0.0309	0.366339
PhoneUse>ADHD	Both	rs78954500	T	0.0432	C	-0.021	0.0081	0.00936	-0.0059	0.0348	0.433101
PhoneUse>ADHD	Both	rs78962096	T	0.9758	C	-0.0376	0.0101	0.000197	0.012	0.0393	0.380201
PhoneUse>ADHD	Both	rs7896353	G	0.7984	A	0.0125	0.0039	0.00113	-0.002	0.0163	0.451233
PhoneUse>ADHD	Both	rs78965850	A	0.9543	G	0.0341	0.0143	0.0168	-0.0279	0.0714	0.34809
PhoneUse>ADHD	Both	rs7898047	G	0.3949	A	0.0071	0.0049	0.146	0.003	0.0212	0.443766
PhoneUse>ADHD	Both	rs79002933	T	0.0586	C	-0.0224	0.0095	0.0178	-0.0027	0.0365	0.470124
PhoneUse>ADHD	Both	rs790098	T	0.6751	C	0.0047	0.0032	0.15	0.0079	0.0137	0.281953
PhoneUse>ADHD	Both	rs79039872	T	0.9796	C	0.028	0.0146	0.0551	0.009	0.0638	0.443697
PhoneUse>ADHD	Both	rs79062303	G	0.0851	A	-0.0251	0.011	0.0222	0.0269	0.043	0.265937
PhoneUse>ADHD	Both	rs79066433	A	0.8847	C	-0.0353	0.0126	0.00524	-0.034	0.0511	0.252885
PhoneUse>ADHD	Both	rs7907956	C	0.233	T	0.0186	0.0067	0.00518	0.0089	0.0296	0.38237
PhoneUse>ADHD	Both	rs7908779	T	0.0667	A	0.017	0.0052	0.000947	0.0085	0.0208	0.341957
PhoneUse>ADHD	Both	rs79091558	A	0.8583	G	-0.0467	0.0105	9.59e-06	-0.0236	0.0454	0.301737
PhoneUse>ADHD	Both	rs79142793	T	0.9388	C	-0.0222	0.0066	0.000705	-0.0128	0.0269	0.316935
PhoneUse>ADHD	Both	rs79174655	T	0.9592	C	0.0188	0.0119	0.114	0.0285	0.0486	0.278557
PhoneUse>ADHD	Both	rs79176831	T	0.013	A	0.0121	0.0104	0.245	0.0136	0.049	0.390384
PhoneUse>ADHD	Both	rs79214316	C	0.0739	T	-0.0219	0.0128	0.0881	-0.0199	0.0696	0.387281
PhoneUse>ADHD	Both	rs79236092	G	0.9833	A	-0.0236	0.0152	0.119	-0.034	0.0594	0.283744
PhoneUse>ADHD	Both	rs79250396	A	0.9706	G	-0.0126	0.0093	0.178	0.043	0.039	0.135127
PhoneUse>ADHD	Both	rs7927129	G	0.0798	T	0.0143	0.0043	0.000922	0.0008	0.019	0.483576
PhoneUse>ADHD	Both	rs79282394	A	0.0423	G	-0.0258	0.0133	0.0522	-0.0092	0.065	0.443671
PhoneUse>ADHD	Both	rs79407883	T	0.1241	C	0.0436	0.0152	0.00422	0.0179	0.0669	0.39432
PhoneUse>ADHD	Both	rs79425154	T	0.3517	G	0.0294	0.0091	0.0013	0.0127	0.0409	0.37826
PhoneUse>ADHD	Both	rs7944394	T	0.5197	C	0.0071	0.0032	0.0286	-0.0051	0.0163	0.376616
PhoneUse>ADHD	Both	rs79447494	T	0.1242	A	0.0266	0.0168	0.114	0.0179	0.0697	0.39847
PhoneUse>ADHD	Both	rs79539063	C	0.0652	G	-0.0153	0.0068	0.0238	-0.0311	0.0351	0.187509
PhoneUse>ADHD	Both	rs79566457	G	0.0482	A	-0.0249	0.0099	0.0117	0.0039	0.0427	0.463939
PhoneUse>ADHD	Both	rs79647085	A	0.8957	G	-0.0129	0.0093	0.165	0.0185	0.0391	0.318048
PhoneUse>ADHD	Both	rs79677855	G	0.499	A	-0.0171	0.0109	0.115	-0.0212	0.0424	0.308592
PhoneUse>ADHD	Both	rs7969467	T	0.9911	C	0.0128	0.0032	6.65e-05	0.0066	0.014	0.318592
PhoneUse>ADHD	Both	rs79716597	G	0.0112	T	-0.0175	0.0122	0.151	0.0319	0.0524	0.271216
PhoneUse>ADHD	Both	rs79749743	C	0.2921	T	0.0102	0.0099	0.3	-0.0048	0.0483	0.460255
PhoneUse>ADHD	Both	rs79763658	A	0.2972	G	0.038	0.0117	0.00113	0.0845	0.0472	0.0366862
PhoneUse>ADHD	Both	rs7978366	A	0.3675	G	-0.0042	0.0032	0.197	-0.0027	0.0136	0.421538
PhoneUse>ADHD	Both	rs79846353	T	0.8929	C	0.011	0.0063	0.0798	-0.018	0.0274	0.255343
PhoneUse>ADHD	Both	rs798688	G	0.4319	A	0.0387	0.0138	0.00505	-0.0268	0.0566	0.317963
PhoneUse>ADHD	Both	rs79869747	G	0.0108	C	-0.0127	0.0075	0.092	0.0175	0.0327	0.295774
PhoneUse>ADHD	Both	rs798898	T	0.0327	C	-0.0126	0.0036	0.000487	-0.0079	0.0174	0.324778
PhoneUse>ADHD	Both	rs7989180	A	0.6291	G	-0.0228	0.0088	0.00928	0.0175	0.0412	0.335094
PhoneUse>ADHD	Both	rs7989288	G	0.4058	C	0.0099	0.0033	0.00278	0.0067	0.0138	0.313986
PhoneUse>ADHD	Both	rs79893119	C	0.1436	T	-0.0296	0.0095	0.00184	-0.0317	0.0469	0.249829
PhoneUse>ADHD	Both	rs7990378	A	0.9028	C	-0.0049	0.0053	0.357	0.0041	0.022	0.425584
PhoneUse>ADHD	Both	rs7991003	T	0.9743	C	0.0156	0.0059	0.00841	0.0135	0.0261	0.302399
PhoneUse>ADHD	Both	rs7991434	T	0.3702	C	0.0045	0.0052	0.383	0.0042	0.0216	0.423442
PhoneUse>ADHD	Both	rs79931147	G	0.0127	A	-0.0165	0.0073	0.0247	0.0018	0.0301	0.476423
PhoneUse>ADHD	Both	rs79949780	T	0.9029	C	-0.0143	0.0091	0.114	0.0139	0.0363	0.350905
PhoneUse>ADHD	Both	rs79953065	T	0.2869	G	-0.0148	0.0063	0.0192	-0.0155	0.0293	0.297817
PhoneUse>ADHD	Both	rs79960395	A	0.702	C	0.0134	0.007	0.0562	-0.0266	0.0288	0.177639
PhoneUse>ADHD	Both	rs79966563	A	0.9741	G	-0.0169	0.0066	0.00997	-0.0021	0.0277	0.469996
PhoneUse>ADHD	Both	rs79975915	C	0.0913	T	0.0118	0.005	0.0186	0.017	0.0234	0.233458
PhoneUse>ADHD	Both	rs79978181	T	0.9625	G	-0.0349	0.0124	0.00477	0.0007	0.0531	0.494458
PhoneUse>ADHD	Both	rs79996202	G	0.016	A	-0.0165	0.0102	0.105	0.0189	0.0465	0.342261
PhoneUse>ADHD	Both	rs7999645	G	0.3137	A	0.0159	0.0062	0.00968	-0.0123	0.0257	0.316268
PhoneUse>ADHD	Both	rs79999037	A	0.0206	C	0.0177	0.0044	6.22e-05	0.0071	0.0189	0.353103
PhoneUse>ADHD	Both	rs8001356	T	0.6217	C	-0.0138	0.0035	8.27e-05	-0.0018	0.0148	0.45097
PhoneUse>ADHD	Both	rs80031348	A	0.8719	G	0.0355	0.0102	0.000484	0.053	0.0441	0.114795
PhoneUse>ADHD	Both	rs80055444	G	0.1932	T	0.007	0.0045	0.117	0.0073	0.0193	0.352698
PhoneUse>ADHD	Both	rs801363	A	0.9886	G	0.0191	0.0066	0.00407	0.0037	0.0303	0.452058
PhoneUse>ADHD	Both	rs80163146	T	0.3924	C	-0.0396	0.017	0.0199	-0.0137	0.0628	0.413497
PhoneUse>ADHD	Both	rs80177111	A	0.9641	C	-0.0136	0.0102	0.184	0.0312	0.0478	0.257089
PhoneUse>ADHD	Both	rs80256352	G	0.9677	A	-0.0208	0.0122	0.0874	0.0019	0.0649	0.488524
PhoneUse>ADHD	Both	rs8026338	G	0.2304	A	-0.0101	0.0034	0.00313	0.0129	0.0154	0.201899
PhoneUse>ADHD	Both	rs8027218	C	0.0249	G	-0.0062	0.0033	0.0646	-0.0168	0.0162	0.149747
PhoneUse>ADHD	Both	rs80279562	T	0.9081	C	-0.0093	0.0101	0.36	-0.0016	0.0458	0.486018
PhoneUse>ADHD	Both	rs8033352	T	0.974	G	0.0043	0.0061	0.483	0.0226	0.0258	0.190247
PhoneUse>ADHD	Both	rs80352515	C	0.6996	T	0.0075	0.0048	0.113	0.001	0.0209	0.480089
PhoneUse>ADHD	Both	rs8042817	T	0.0453	C	0.007	0.0033	0.033	-0.0064	0.0141	0.324259
PhoneUse>ADHD	Both	rs8045120	T	0.8824	G	0.0082	0.0033	0.014	0.0127	0.0142	0.185123
PhoneUse>ADHD	Both	rs8046550	C	0.1044	T	0.004	0.0033	0.227	-0.0087	0.0145	0.274591
PhoneUse>ADHD	Both	rs804937	A	0.9053	G	-0.0115	0.0033	0.000419	-0.0029	0.0141	0.419434
PhoneUse>ADHD	Both	rs8049762	T	0.9767	C	0.015	0.0043	0.000516	0.0017	0.0186	0.462776
PhoneUse>ADHD	Both	rs8050830	A	0.9638	G	-0.0102	0.0037	0.00622	-0.0127	0.0153	0.203577
PhoneUse>ADHD	Both	rs8082494	A	0.0178	T	-0.0108	0.0046	0.0181	-0.0081	0.0189	0.334577
PhoneUse>ADHD	Both	rs8111579	T	0.025	C	-0.0024	0.0032	0.457	0.0059	0.0139	0.33548
PhoneUse>ADHD	Both	rs815896	G	0.011	C	-0.02	0.0118	0.0905	-0.0337	0.054	0.266283
PhoneUse>ADHD	Both	rs8176382	T	0.0956	C	0.0102	0.0035	0.00354	-0.0034	0.0149	0.408931
PhoneUse>ADHD	Both	rs819561	A	0.7155	G	-0.0164	0.0043	0.000144	0.0134	0.0181	0.229236
PhoneUse>ADHD	Both	rs824172	C	0.024	T	0.015	0.0042	0.000318	0.0038	0.0231	0.435054
PhoneUse>ADHD	Both	rs836079	T	0.4991	C	0.0045	0.0034	0.184	-0.0046	0.0142	0.373997
PhoneUse>ADHD	Both	rs848287	T	0.9843	C	0.0107	0.0034	0.00168	-0.0026	0.0144	0.427035
PhoneUse>ADHD	Both	rs870421	G	0.9621	A	0.0102	0.0032	0.0015	-0.0073	0.0143	0.304969
PhoneUse>ADHD	Both	rs873345	A	0.9403	G	-0.0123	0.0034	0.000325	0.0118	0.0151	0.217045
PhoneUse>ADHD	Both	rs878388	C	0.0379	T	-0.0127	0.0035	0.00031	-0.0098	0.0149	0.25501
PhoneUse>ADHD	Both	rs881848	A	0.3257	T	0.0071	0.0041	0.0862	-0.0088	0.0178	0.31102
PhoneUse>ADHD	Both	rs882736	T	0.3795	C	0.0042	0.0032	0.198	-0.0005	0.0135	0.484594
PhoneUse>ADHD	Both	rs889952	T	0.6366	C	-0.0088	0.0032	0.00658	-0.001	0.0157	0.474606
PhoneUse>ADHD	Both	rs892665	A	0.9268	C	0.0109	0.0034	0.00119	-0.0056	0.0152	0.35619
PhoneUse>ADHD	Both	rs896543	A	0.0258	G	-0.0127	0.004	0.00162	0.0015	0.0197	0.470089
PhoneUse>ADHD	Both	rs911446	T	0.8439	C	-0.0041	0.0036	0.248	0	0.0155	0.498883
PhoneUse>ADHD	Both	rs912068	C	0.9915	T	-0.0108	0.0038	0.00451	-0.0096	0.016	0.275236
PhoneUse>ADHD	Both	rs916515	G	0.221	C	0.0138	0.0075	0.0648	-0.0311	0.0319	0.164823
PhoneUse>ADHD	Both	rs924164	C	0.1974	A	-0.0164	0.0038	1.81e-05	0.0012	0.0171	0.472628
PhoneUse>ADHD	Both	rs9269283	T	0.5011	G	0.0122	0.0036	0.000716	-0.0035	0.0173	0.420397
PhoneUse>ADHD	Both	rs9296421	G	0.0266	T	-0.0292	0.0054	7.96e-08	-0.0004	0.0263	0.493416
PhoneUse>ADHD	Both	rs9298817	C	0.0667	A	-0.0068	0.0034	0.0453	-0.001	0.0141	0.473017
PhoneUse>ADHD	Both	rs9302506	C	0.0353	T	0.0095	0.0085	0.262	0.0185	0.0463	0.344389
PhoneUse>ADHD	Both	rs9303083	C	0.0807	T	0.0057	0.0052	0.27	0.0022	0.0231	0.462535
PhoneUse>ADHD	Both	rs9304429	T	0.0168	C	0.0116	0.0073	0.11	0.015	0.0301	0.30933
PhoneUse>ADHD	Both	rs930488	A	0.0122	G	0.0131	0.0033	5.48e-05	0.0048	0.0138	0.363445
PhoneUse>ADHD	Both	rs9305086	A	0.9843	G	0.0074	0.0035	0.0334	0.0102	0.016	0.262628
PhoneUse>ADHD	Both	rs9308759	A	0.0171	G	-0.0113	0.0033	0.000694	-0.0128	0.0141	0.182604
PhoneUse>ADHD	Both	rs9321917	A	0.4843	G	0.0037	0.0032	0.251	0.0097	0.014	0.243594
PhoneUse>ADHD	Both	rs9342476	A	0.9782	C	-0.0118	0.0034	0.000433	0.0023	0.0156	0.440301
PhoneUse>ADHD	Both	rs9343011	T	0.9251	C	-0.0058	0.0035	0.095	-0.008	0.0144	0.288439
PhoneUse>ADHD	Both	rs9350697	C	0.8874	A	0.036	0.0121	0.00295	0.0283	0.0492	0.282753
PhoneUse>ADHD	Both	rs9357412	C	0.0534	G	0.0096	0.0035	0.006	-0.0007	0.0147	0.481134
PhoneUse>ADHD	Both	rs9378650	C	0.8471	T	-0.0051	0.0054	0.348	0.0251	0.0247	0.15431
PhoneUse>ADHD	Both	rs9385006	G	0.0262	T	0.0088	0.004	0.0292	-0.0142	0.0171	0.203134
PhoneUse>ADHD	Both	rs9388398	G	0.0177	A	0.0123	0.0034	0.000286	-0.0038	0.0147	0.398554
PhoneUse>ADHD	Both	rs9429674	C	0.6126	T	0.0102	0.0036	0.00453	0.0094	0.015	0.264874
PhoneUse>ADHD	Both	rs9435212	C	0.0677	T	0.0301	0.0086	0.000505	-0.0066	0.038	0.430584
PhoneUse>ADHD	Both	rs9449610	T	0.9861	C	0.0225	0.0118	0.0565	0.0302	0.0553	0.292602
PhoneUse>ADHD	Both	rs9457499	T	0.9808	C	0.0445	0.0147	0.00243	0.0676	0.0641	0.145728
PhoneUse>ADHD	Both	rs9466088	T	0.1048	G	-0.0111	0.0034	0.00092	-0.0035	0.0143	0.402809
PhoneUse>ADHD	Both	rs948121	T	0.8434	C	-0.0854	0.0183	3.24e-06	-0.037	0.0658	0.286726
PhoneUse>ADHD	Both	rs94899	A	0.9635	G	0.0087	0.004	0.0288	0.0069	0.017	0.34135
PhoneUse>ADHD	Both	rs9492401	C	0.2264	T	-0.03	0.009	0.000814	-0.0055	0.0356	0.438917
PhoneUse>ADHD	Both	rs9505086	C	0.0455	T	-0.0136	0.0033	3.59e-05	-0.0132	0.0141	0.173754
PhoneUse>ADHD	Both	rs9506520	G	0.5765	A	0.0089	0.0039	0.0234	-0.0061	0.0163	0.353577
PhoneUse>ADHD	Both	rs951016	T	0.9833	C	-0.0026	0.0037	0.474	0.0094	0.0156	0.273855
PhoneUse>ADHD	Both	rs9521534	C	0.4793	T	0.0099	0.0032	0.00203	0.0018	0.0139	0.449054
PhoneUse>ADHD	Both	rs9526031	A	0.5395	C	0.01	0.0032	0.00172	0.0014	0.0162	0.465766
PhoneUse>ADHD	Both	rs9532472	C	0.0908	T	0.0102	0.0034	0.0025	0.0106	0.0141	0.227063
PhoneUse>ADHD	Both	rs9535286	C	0.1338	T	0.0075	0.0035	0.0347	-0.0051	0.0149	0.365445
PhoneUse>ADHD	Both	rs9535566	C	0.2279	G	-0.0054	0.0045	0.229	-0.0016	0.0198	0.467632
PhoneUse>ADHD	Both	rs9543231	T	0.6243	G	-0.0078	0.0035	0.0275	-0.0077	0.015	0.303176
PhoneUse>ADHD	Both	rs9557356	A	0.0521	T	0.0138	0.0033	2.79e-05	-0.0116	0.0142	0.207077
PhoneUse>ADHD	Both	rs9562164	G	0.025	A	-0.0244	0.007	0.000507	-0.0064	0.0288	0.412277
PhoneUse>ADHD	Both	rs9564576	C	0.4096	T	-0.0025	0.0034	0.458	-0.0026	0.014	0.424941
PhoneUse>ADHD	Both	rs9565144	T	0.7256	G	-0.0076	0.0033	0.0216	-0.0005	0.0141	0.486479
PhoneUse>ADHD	Both	rs9566544	G	0.7806	A	-0.0253	0.0092	0.0062	-0.0386	0.0404	0.169625
PhoneUse>ADHD	Both	rs9579574	G	0.0365	A	0.0139	0.0035	6.98e-05	0.0046	0.0147	0.377123
PhoneUse>ADHD	Both	rs9598681	G	0.2668	A	0.0131	0.0052	0.0118	-0.0162	0.0216	0.226664
PhoneUse>ADHD	Both	rs9634792	G	0.2277	A	-0.0067	0.0034	0.0503	-0.0023	0.0144	0.435369
PhoneUse>ADHD	Both	rs9676557	T	0.9407	C	-0.0109	0.0033	0.00104	-0.0053	0.014	0.351449
PhoneUse>ADHD	Both	rs9738736	A	0.8776	G	0.0109	0.0033	0.000843	0.0055	0.0164	0.369313
PhoneUse>ADHD	Both	rs9788865	T	0.0147	C	-0.016	0.0037	1.38e-05	-0.0102	0.0159	0.260439
PhoneUse>ADHD	Both	rs9805839	C	0.9319	T	-0.0121	0.0062	0.0523	0.0237	0.0279	0.198128
PhoneUse>ADHD	Both	rs9810791	A	0.0138	G	0.0116	0.0035	0.000823	-0.0018	0.0147	0.450638
PhoneUse>ADHD	Both	rs9811076	A	0.7207	G	-0.0106	0.0041	0.00988	-0.0094	0.0172	0.292727
PhoneUse>ADHD	Both	rs9821433	C	0.9828	T	0.0149	0.0032	3.61e-06	0.0148	0.0137	0.140548
PhoneUse>ADHD	Both	rs9836431	T	0.7156	G	-0.0131	0.0032	4.73e-05	-0.0163	0.0136	0.114947
PhoneUse>ADHD	Both	rs9842082	G	0.1179	T	-0.0153	0.0043	0.000375	-0.0184	0.0193	0.170026
PhoneUse>ADHD	Both	rs9848674	C	0.4505	A	-0.0139	0.0033	3.04e-05	-0.0179	0.0144	0.106484
PhoneUse>ADHD	Both	rs9856406	C	0.1477	T	0.0095	0.0036	0.00764	-0.0029	0.0148	0.422096
PhoneUse>ADHD	Both	rs9857160	A	0.5649	G	-0.0092	0.0035	0.00892	0.012	0.0147	0.206552
PhoneUse>ADHD	Both	rs9875667	C	0.3805	T	0.017	0.0041	3.97e-05	0.0124	0.0177	0.241459
PhoneUse>ADHD	Both	rs989351	T	0.2165	C	-0.0215	0.013	0.0969	0.04	0.0573	0.242581
PhoneUse>ADHD	Both	rs9901522	T	0.3094	C	0.0234	0.0067	0.000445	-0.0266	0.0305	0.191778
PhoneUse>ADHD	Both	rs9903070	G	0.1621	A	-0.0076	0.0032	0.0192	-0.0026	0.0137	0.424551
PhoneUse>ADHD	Both	rs9903540	A	0.954	C	-0.0151	0.0045	0.000725	-0.0107	0.0218	0.312039
PhoneUse>ADHD	Both	rs9908427	A	0.0152	T	-0.0136	0.0095	0.152	-0.0041	0.041	0.459901
PhoneUse>ADHD	Both	rs9926419	T	0.5285	C	-0.0138	0.0062	0.0268	0.0232	0.0309	0.226033
PhoneUse>ADHD	Both	rs9930985	G	0.0211	A	-0.0052	0.0033	0.11	0.0071	0.014	0.305424
PhoneUse>ADHD	Both	rs993797	C	0.1381	T	-0.0136	0.0034	6.86e-05	0.0009	0.0146	0.476256
PhoneUse>ADHD	Both	rs9938341	T	0.9828	C	-0.0155	0.0039	7.22e-05	-0.0115	0.0162	0.238739
PhoneUse>ADHD	Both	rs9975406	G	0.2863	C	-0.01	0.0033	0.00233	0.0108	0.0143	0.225671
PhoneUse>ADHD	Both	rs9984052	T	0.9656	C	0.0043	0.0035	0.224	0.0062	0.0161	0.350857
PhoneUse>ADHD	Both	rs9995347	G	0.0143	T	-0.0177	0.0049	0.000275	-0.0017	0.0206	0.467216
PhoneUse>ADHD	Both	rs9999129	T	0.9866	C	-0.0254	0.0069	0.00021	0.0011	0.0314	0.486225
ADHD>PhoneUse	Both	rs1077612	T	0.2148	C	-0.0331	0.0166	4.65e-06	0.0033	0.0039	0.397243
ADHD>PhoneUse	Both	rs10862707	A	0.1631	C	0.0421	0.0219	9.94e-06	-0.0038	0.0043	0.379478
ADHD>PhoneUse	Both	rs10965173	A	0.7781	G	0.0344	0.0167	2.28e-06	0.0006	0.0039	0.86605
ADHD>PhoneUse	Both	rs11245604	A	0.0948	G	0.0579	0.0264	4.52e-07	0.0058	0.0055	0.292748
ADHD>PhoneUse	Both	rs11682489	T	0.619	C	0.0287	0.0142	3.14e-06	0.0056	0.0033	0.0944917
ADHD>PhoneUse	Both	rs11698378	T	0.8059	C	-0.037	0.0177	1.58e-06	-0.0077	0.0041	0.0628426
ADHD>PhoneUse	Both	rs117624174	T	0.0552	C	-0.0618	0.0305	3.08e-06	-0.0017	0.0071	0.810483
ADHD>PhoneUse	Both	rs12293450	T	0.2036	C	0.0319	0.0166	9.58e-06	0.0062	0.004	0.117801
ADHD>PhoneUse	Both	rs1246287	A	0.571	G	0.0271	0.0138	5.71e-06	0.0063	0.0033	0.0524777
ADHD>PhoneUse	Both	rs1255536	A	0.272	G	0.0309	0.0153	3.68e-06	-0.002	0.0036	0.574883
ADHD>PhoneUse	Both	rs1272878	T	0.7691	C	0.0395	0.0177	2.83e-07	0.0026	0.0038	0.495559
ADHD>PhoneUse	Both	rs13023832	A	0.0938	G	0.0499	0.0215	9.33e-08	0.0043	0.0056	0.437461
ADHD>PhoneUse	Both	rs139383262	A	0.0224	G	0.115	0.0584	5.81e-06	0.0009	0.0111	0.937062
ADHD>PhoneUse	Both	rs1427829	A	0.4531	G	0.0357	0.0136	1.35e-09	0.0043	0.0032	0.1777
ADHD>PhoneUse	Both	rs143129347	T	0.0766	C	0.0544	0.0279	7.4e-06	-0.0043	0.0061	0.486494
ADHD>PhoneUse	Both	rs1431592	T	0.3104	C	0.0294	0.0146	3.63e-06	-0.0006	0.0035	0.858483
ADHD>PhoneUse	Both	rs1484144	T	0.4596	C	0.0278	0.0135	1.98e-06	0.004	0.0032	0.218116
ADHD>PhoneUse	Both	rs1513155	A	0.8496	G	-0.0367	0.0188	7.14e-06	0.0035	0.0045	0.440843
ADHD>PhoneUse	Both	rs1592757	C	0.3558	G	0.0326	0.0141	1.08e-07	0.0014	0.0033	0.678126
ADHD>PhoneUse	Both	rs17018790	A	0.8595	T	0.0384	0.0197	7.57e-06	0.0021	0.0046	0.642953
ADHD>PhoneUse	Both	rs17084312	T	0.0359	C	0.0776	0.0341	1.6e-07	-0.0066	0.0086	0.446826
ADHD>PhoneUse	Both	rs17652815	T	0.9539	C	-0.0633	0.0322	6.08e-06	-0.013	0.0077	0.0910199
ADHD>PhoneUse	Both	rs1791794	A	0.6661	G	-0.0298	0.0145	2.45e-06	-0.0026	0.0034	0.438273
ADHD>PhoneUse	Both	rs180822580	A	0.0392	G	-0.0683	0.0325	1.29e-06	-0.0121	0.0084	0.148057
ADHD>PhoneUse	Both	rs185160613	T	0.0319	C	-0.0845	0.0422	4.04e-06	0.0069	0.0097	0.472495
ADHD>PhoneUse	Both	rs1959848	T	0.5246	C	-0.0302	0.0137	3.69e-07	-0.001	0.0032	0.760591
ADHD>PhoneUse	Both	rs212178	A	0.8872	G	-0.0509	0.0205	1.2e-08	-0.003	0.0051	0.561431
ADHD>PhoneUse	Both	rs220365	T	0.432	C	-0.0278	0.0143	8.07e-06	-0.002	0.0033	0.541697
ADHD>PhoneUse	Both	rs227378	A	0.6579	C	0.0342	0.0146	6.48e-08	-0.002	0.0034	0.560475
ADHD>PhoneUse	Both	rs2300861	T	0.5299	C	-0.0267	0.0139	9.04e-06	-0.0019	0.0032	0.546258
ADHD>PhoneUse	Both	rs2302793	A	0.5356	G	0.0263	0.0136	8.41e-06	0.0024	0.0032	0.464795
ADHD>PhoneUse	Both	rs28400431	A	0.5122	C	0.0278	0.0145	9.85e-06	-0.001	0.0032	0.759389
ADHD>PhoneUse	Both	rs28411770	T	0.6544	C	0.0374	0.0151	1.15e-08	0.0015	0.0035	0.654951
ADHD>PhoneUse	Both	rs28452470	A	0.3665	T	0.0321	0.0142	1.89e-07	-0.0032	0.0033	0.34015
ADHD>PhoneUse	Both	rs28527780	A	0.1111	G	0.0416	0.0214	8.01e-06	0.0052	0.0051	0.307413
ADHD>PhoneUse	Both	rs28633403	A	0.5432	G	0.0311	0.0142	4.46e-07	0.007	0.0032	0.0289975
ADHD>PhoneUse	Both	rs288170	A	0.8294	T	0.0361	0.0181	4.43e-06	0.0098	0.0043	0.0213241
ADHD>PhoneUse	Both	rs4144756	A	0.4495	G	0.0333	0.0146	1.46e-07	0.0039	0.0033	0.238309
ADHD>PhoneUse	Both	rs4275621	A	0.6254	G	0.0316	0.014	2.03e-07	0.0052	0.0033	0.118719
ADHD>PhoneUse	Both	rs4367080	A	0.2626	G	0.031	0.016	7.7e-06	0.0046	0.0037	0.218267
ADHD>PhoneUse	Both	rs4739249	A	0.8286	C	0.0355	0.018	5.83e-06	0.0047	0.0043	0.270765
ADHD>PhoneUse	Both	rs4839923	A	0.4295	G	0.0281	0.0136	1.9e-06	0.0064	0.0032	0.0465428
ADHD>PhoneUse	Both	rs4858241	T	0.6239	G	0.0357	0.0143	8.17e-09	0.0067	0.0033	0.044209
ADHD>PhoneUse	Both	rs4916723	A	0.5764	C	-0.0338	0.0138	1.81e-08	0.0005	0.0033	0.874023
ADHD>PhoneUse	Both	rs57349798	A	0.4038	G	-0.0285	0.0145	6.27e-06	-0.0085	0.0033	0.00968538
ADHD>PhoneUse	Both	rs5771783	T	0.4189	C	0.0276	0.0138	4.26e-06	0.0064	0.0033	0.0484985
ADHD>PhoneUse	Both	rs6063848	T	0.6496	G	0.0335	0.0152	3.97e-07	0.0031	0.0034	0.360833
ADHD>PhoneUse	Both	rs60798171	T	0.7618	G	-0.034	0.0158	7.25e-07	-0.0081	0.0038	0.0324564
ADHD>PhoneUse	Both	rs61836972	T	0.1503	C	0.0373	0.0192	7.68e-06	0.0062	0.0045	0.169263
ADHD>PhoneUse	Both	rs62259516	T	0.0774	C	0.0613	0.0287	8.29e-07	0.0108	0.006	0.0715288
ADHD>PhoneUse	Both	rs6933023	T	0.4298	C	0.0298	0.0136	4.06e-07	0.0031	0.0034	0.350016
ADHD>PhoneUse	Both	rs7087891	A	0.383	T	0.0303	0.0139	5.22e-07	0.0008	0.0033	0.813338
ADHD>PhoneUse	Both	rs713240	T	0.5272	C	0.0275	0.0136	3.36e-06	0.0041	0.0032	0.209124
ADHD>PhoneUse	Both	rs72706977	T	0.9566	C	-0.0674	0.0341	5.36e-06	-0.0045	0.0079	0.567773
ADHD>PhoneUse	Both	rs72881889	T	0.0273	C	0.0814	0.0422	9.19e-06	0.0201	0.0099	0.0426662
ADHD>PhoneUse	Both	rs7330802	A	0.3481	G	0.0304	0.0139	5.07e-07	0.0053	0.0034	0.112757
ADHD>PhoneUse	Both	rs74760947	A	0.9507	G	-0.078	0.0317	1.39e-08	-0.011	0.0075	0.142054
ADHD>PhoneUse	Both	rs75263467	A	0.0567	G	0.0692	0.036	9.47e-06	0.005	0.0069	0.472387
ADHD>PhoneUse	Both	rs7634587	A	0.6151	G	0.0283	0.0137	2.2e-06	0.0075	0.0033	0.022811
ADHD>PhoneUse	Both	rs78305268	A	0.0254	G	0.0921	0.0459	3.91e-06	-0.0065	0.0103	0.531525
ADHD>PhoneUse	Both	rs79221481	T	0.0281	C	0.0855	0.0445	9.92e-06	0.0015	0.0097	0.879751
ADHD>PhoneUse	Both	rs7930199	T	0.9686	C	-0.0757	0.0361	1.4e-06	-0.0053	0.0092	0.561303
ADHD>PhoneUse	Both	rs8039398	T	0.544	C	-0.0347	0.0135	2.99e-09	-0.0055	0.0032	0.087784
ADHD>PhoneUse	Both	rs8058358	T	0.4783	C	-0.0293	0.0144	2.77e-06	0.0004	0.0032	0.896168
ADHD>PhoneUse	Both	rs8058677	T	0.351	C	0.03	0.0138	5.95e-07	-0.0007	0.0034	0.825233
ADHD>PhoneUse	Both	rs9553291	T	0.0802	C	0.0515	0.0246	1.36e-06	-0.0041	0.0059	0.483821
ADHD>PhoneUse	Both	rs9661242	A	0.5295	G	-0.027	0.0137	5.82e-06	0.0014	0.0032	0.674056
ADHD>PhoneUse	Both	rs9959583	T	0.435	C	-0.0262	0.0136	8.72e-06	-0.0074	0.0032	0.0214024
[truncated: 4,491 more rows]
